# Supplementary material for: The Stress Response Factors Yap6, Cin5, Phd1, and Skn7 Direct Targeting of the Conserved Co-Repressor Tup1-Ssn6 in S. cerevisiae
Source: PLoS One. 2011 Apr 28;6(4):e19060. doi: 10.1371/journal.pone.0019060 (PMC3084262; doi:10.1371/journal.pone.0019060)
Supplement: Dataset S3 — All regulatory regions with regression model results compared to experimental results (data from Figure 5D ). (XLSX) [file pone.0019060.s007.xlsx]

## Sheet: Sheet1
GID	UNIQID		Tup1_YPD	Ssn6_YPD	Mock		Full model	Model with only pervious recruiters		YAP6_YPD (Harbison et al 2004)	CIN5_YPD (Harbison et al 2004)	SUT1_YPD (Harbison et al 2004)	NRG1_YPD (Harbison et al 2004)	ROX1_YPD (Harbison et al 2004)	SKO1_YPD (Harbison et al 2004)	PHD1_YPD (Harbison et al 2004)	SKN7_YPD (Harbison et al 2004)	MIG1_YPD (Harbison et al 2004)	MCM1_YPD (Harbison et al 2004)	CUP9_YPD (Harbison et al 2004)
iYBL030C-1	iYBL030C-1		8.11333	4.21197	-0.285819		7.02294	4.83924		3.24724	2.6429	2.47016	1.77534	1.10105	1.86985	2.02682	1.61374	0.523753	-0.31409	1.07042
iYJR157W-1	iYJR157W-1		8.08848	5.16201	0.641109		4.61956	4.50012		1.55675	1.13225	1.53448	2.42238	1.16166	0.190104	1.99308	-0.207435	0.0680936	-0.0183668	1.50347
iYIR020C	iYIR020C		7.3456	5.98776	0.133819		7.11933	4.9062		3.87544	2.32941	2.45854	2.23081	1.36656	-0.796018	1.47704	1.33351	0.129417	-0.311357	1.55058
iYKL045W	iYKL045W		7.04062	3.32359	-0.503074		3.83411	2.43057		1.90478	1.91227	0.704967	0.90653	0.660488	1.00206	0.775583	0.403705	0.258296	-0.184989	0.803202
iYJR158W-1	iYJR158W-1		6.91325	4.56125	-0.425392		3.36029	3.53002		0.964145	0.524473	0.765865	1.79225	0.801491	0.68529	2.04156	-0.121314	1.4709	0.01014	1.35462
iYOR178C-1	iYOR178C-1		6.86898	2.81196	0.781911		6.40849	4.18912		3.79244	2.59638	1.7624	1.33298	0.76698	1.49466	0.211889	0.0905929	0.753129	-0.519305	1.54875
iYMR016C-1	iYMR016C-1		6.58943	2.37247	0.88229		3.22164	2.81425		0.896405	0.90747	0.66822	0.944061	0.719477	1.82336	1.00421	1.67184	0.691537	-0.81088	0.930429
iYHR141C	iYHR141C		6.31996				0.336819	0.373229		-0.0701095	-0.10357	-0.314923	-0.0976894	0.382725	0.34003	-5.19957e-05	1.07279	-0.223677	-0.0501663	0.279266
iYOR027W	iYOR027W		6.28338	2.36842	-0.930879		5.37796	2.35902		3.39716	3.12892	1.12513	0.858502	0.743248	0.239831	1.32376	0.300766	0.333216	-0.301318	0.573204
iYIL119C-1	iYIL119C-1		6.215	3.68166	-1.18831		3.97968	1.69773		2.39426	2.02635	0.898132	0.962506	0.0756623	0.256057	1.2496	0.741934	0.4879	-0.00956829	0.362017
iYGR248W	iYGR248W		6.04994	3.55507	0.354448		4.26744	2.88176		1.61926	1.88482	1.30891	0.987858	0.458714	1.66799	1.51169	1.18621	0.181403	-0.699422	0.766669
iYDR076W	iYDR076W		6.03835	4.18732	-0.491858		3.91731	3.72632		1.28188	1.59207	1.913	0.855475	0.743682	2.26123	-0.491689	0.302892	0.108203	-0.576125	1.01574
iYMR016C-0	iYMR016C-0		5.98959	3.04661	-0.151985		2.5873	2.1885		0.330906	0.636657	1.73205	0.516634	0.109448	1.0302	1.67073	1.64969	0.358662	0.0584679	0.350832
iYMR135W-A	iYMR135W-A		5.97831	2.84445	-0.218913		4.20101	3.81021		0.941127	0.680615	2.25861	0.954118	0.76482	1.49631	1.98841	2.52488	0.111397	-0.325709	0.996236
iYDR259C	iYDR259C		5.68011	3.76575	-0.308981		3.38185	3.09241		1.32964	1.122	0.678481	1.1195	0.938886	1.20113	0.227461	0.295262	0.0644152	-0.607527	1.24577
iYKR041W	iYKR041W		5.63298	3.15867	-0.0675922		2.10227	1.77022		0.51148	0.364755	0.623211	0.356998	0.59189	1.45321	0.259845	2.47129	0.122235	1.40902	0.342217
iYGR249W-0	iYGR249W-0		5.55264	4.54829	0.172445		2.84942	1.98393		1.4492	1.53255	0.71812	1.1609	0.285635	-0.174651	-0.333405	0.221426	0.55645	-0.41496	0.701644
iYOL156W-1	iYOL156W-1		5.43486	2.37047	-1.45136		4.51289	2.68538		2.31939	1.79747	1.09444	0.974339	0.566003	0.331309	1.48571	1.12985	0.346247	-0.101869	1.0475
iYEL041W	iYEL041W		5.39752	2.4382	0.489187		3.10451	2.90773		0.900926	0.867109	1.0003	1.31987	0.677588	-0.0772519	1.67036	0.04402	0.0550172	1.14052	1.22139
iYOL156W-0	iYOL156W-0		5.38497	2.40031	-0.0104165		4.39116	3.22601		2.26408	1.91406	1.25759	1.31012	0.759913	0.56126	0.0763157	0.0476827	0.143936	-0.000862023	1.13528
iYKL110C-1	iYKL110C-1		5.37346	3.53017	-0.344457		2.46741	2.12239		0.58813	0.437981	1.54643	0.513258	0.165429	0.971845	1.03491	1.34116	0.19898	-0.414539	0.420118
iYDL037C-0	iYDL037C-0		5.35053	3.68936	0.0347091		3.31263	1.89558		1.58396	1.86687	0.85877	0.723596	0.30575	0.113174	0.803817	0.416532	0.187271	-0.557129	0.728179
iYDR343C	iYDR343C		5.31497	2.97406	-0.0854574		2.76691	2.89257		0.328262	1.11759	1.94899	0.801578	0.475934	0.648977	1.20005	-0.092136	0.309492	-0.288645	0.693869
iYDL037C-1	iYDL037C-1		5.12219	4.02004	-1.46084		3.14924	2.28466		1.59798	1.60702	1.37404	0.405606	0.510727	-0.0350367	-0.594544	0.0726579	-0.198478	0.136212	0.95373
iYDR441C	iYDR441C		5.11992	2.9733	0.661279		5.75035	4.52698		1.92363	2.97494	2.69036	1.46907	0.774195	1.55406	0.93837	0.939748	0.8734	-0.42209	1.05398
iYOR344C-0	iYOR344C-0		5.07574	0.987343	-0.00207264		0.958712	0.129714		0.239695	0.914512	0.260087	-0.419239	-0.194239	1.04502	0.431908	0.49522	-0.508474	0.150627	-0.00849254
iYJL106W-1	iYJL106W-1		4.88288	2.3131	-1.43448		2.97373	2.49545		0.621608	0.912935	1.69846	0.695144	0.556658	0.636143	1.6796	1.39231	-0.0368301	0.0566312	0.446417
iYOR028C	iYOR028C		4.88152	0.820767	-1.24703		2.55933	1.49714		1.48697	0.675177	0.668518	0.747579	-0.1059	1.3588	-0.0108107	0.924998	0.0464554	-0.375774	0.288928
iYGR249W-1	iYGR249W-1		4.67416	4.25161	-0.18093		2.28387	1.32489		0.858981	0.876191	0.338111	0.577984	0.25054	0.263738	1.35192	1.18858	0.0938948	-0.807987	0.549307
iYDR134C	iYDR134C		4.64036	2.77365	-0.798557		3.32391	3.33141		0.699393	0.846997	2.12103	1.37586	0.744156	0.214209	1.33315	0.866059	0.131227	-0.295131	0.623195
iYPR013C-1	iYPR013C-1		4.63883	3.70153	-0.155192		2.74652	2.3011		0.733858	1.11269	0.932502	0.890308	0.398975	1.10515	1.46826	0.0837042	0.236034	-0.00629435	0.638653
iYOR314W	iYOR314W		4.62387	2.55347	-0.0805358		3.65166	2.42162		1.37139	2.13377	0.646746	1.05995	0.862268	0.600245	0.797913	1.30678	-0.118377	1.63958	0.7208
iYJR094C-0	iYJR094C-0		4.62324	2.32245	-0.43483		4.00654	1.81565		2.67484	2.04509	-0.109061	1.26272	0.670831	0.887144	1.22951	0.00575022	0.192732	0.359656	0.460732
iYPR013C-0	iYPR013C-0		4.56424	2.15783	-0.447248		3.34756	2.92946		0.91863	1.04404	0.871547	1.05084	0.673832	1.92703	1.43154	0.909707	0.31776	0.377217	0.860944
iYEL071W-0	iYEL071W-0		4.54785	3.4363	-0.00520038		0.946902	1.50485		0.024639	0.00126627	1.07693	0.760315	0.0107526	-0.469183	0.0881911	-0.431673	0.825529	0.194425	0.376059
iYNL179C-1	iYNL179C-1		4.54534	1.74242	-0.364076		4.48726	2.49058		2.05727	2.57919	1.57001	0.384358	0.326298	1.64566	1.16429	0.660616	0.256557	-0.230815	0.60368
iYKL063C-1	iYKL063C-1		4.47696	1.09703	-1.21608		2.38882	2.63947		0.0964385	0.0976947	2.17467	0.437899	0.299512	0.649024	1.64825	1.15559	0.261339	-0.130683	0.60247
iYEL069C-0	iYEL069C-0		4.4029	4.52401	0.610027		2.9113	3.08097		0.738937	0.545278	1.45911	1.13184	0.448274	1.6422	1.23355	-0.143669	1.16834	-0.570456	0.693801
iYIR018W-2	iYIR018W-2		4.37003		-0.185404		2.12149	0.632378		1.49016	0.372026	1.18216	0.368214	-0.29191	-0.425324	0.876414	1.12506	-0.464684	-0.080903	-0.16128
iYKL110C-0	iYKL110C-0		4.2496	1.73419	-1.7644		2.67687	1.99046		0.763318	1.48436	1.27482	0.520776	0.32899	1.23415	0.803199	0.443258	0.334466	-0.0916392	0.230921
iYER045C-0	iYER045C-0		4.2298	2.14164	-0.300418		3.46397	2.3929		0.785801	2.54849	1.32114	0.915826	0.529604	0.722251	1.36138	0.590623	-0.0506697	-0.174394	0.462694
iYAL064C-A-5	iYAL064C-A-5		4.19181	2.71814	-0.230802		2.94243	2.59766		0.804479	0.806838	1.5636	1.14923	0.498235	-0.473384	1.60155	0.678713	0.243885	-0.194573	0.744793
iYGL007W-0	iYGL007W-0		4.19121	2.40887	-0.224264		1.76931	0.877655		0.3732	1.33032	0.452253	-0.252927	0.010022	2.43097	0.589975	0.859446	-0.134864	0.409397	-0.0155721
iYLR412W-1	iYLR412W-1		4.11087	2.56748	-1.24854		2.6179	1.42583		0.975886	2.02315	1.01828	0.693649	0.447644	-1.44312	0.855755	0.610071	0.0727311	0.0143559	0.42699
iYGR107W	iYGR107W		4.08531		0.678196		1.99267	1.53814		0.564382	0.879112	0.689151	0.562842	-0.0144501	0.277487	0.483904	0.503887	0.134265	0.742493	0.738681
iYOR029W-0	iYOR029W-0		4.07358	2.81602	-0.484758		3.27415	1.79924		1.90018	0.918998	0.568993	0.997892	0.103495	1.50323	1.0224	0.730509	-0.241539	-0.302348	0.381976
iYOR049C	iYOR049C		4.04415	1.25006	0.940829		3.95835	2.73919		1.56574	2.56208	1.34244	0.994036	0.324008	1.14896	0.494224	-0.393708	0.166049	-0.785263	0.840274
iYEL008W	iYEL008W		4.01283	1.90702	-0.190971		2.08624	1.43704		0.884987	0.316452	0.459287	0.626496	0.229013	0.874169	1.13541	0.782733	-0.347679	0.0394138	0.40754
iYIL013C	iYIL013C		4.00426	2.49885	-0.185308		2.37554	1.74432		0.700239	0.363884	1.7424	0.182538	0.186599	0.276044	1.90875	0.972978	0.00129899	0.141854	0.252771
iYLR412W-0	iYLR412W-0		3.97056	1.52177	-1.4413		1.89365	0.967086		0.690075	1.54799	-0.0590661	0.589201	0.630858	0.331048	0.664969	0.643996	-0.168181	-0.0314611	0.0979144
iYER158C	iYER158C		3.92786	2.55457	0.447551		2.09359	1.84491		0.801043	0.908811	0.426755	0.546433	0.47159	0.911736	-0.0150621	-0.0170729	0.239725	0.564837	0.739728
iYGR050C	iYGR050C		3.8529	1.90366	-1.3887		1.77534	1.98299		0.148243	0.111137	0.721972	0.788291	0.195262	1.34565	0.324383	1.15657	-0.347132	-0.416392	0.639398
iYPR079W	iYPR079W		3.82851	0.124892	0.394997		0.731739	0.392062		0.431975	-0.0209658	0.176073	-0.164283	0.258522	-0.159092	0.169574	0.673085	-0.291194	-0.191727	0.219394
iYFL055W-0	iYFL055W-0		3.81735	1.59297	0.22947		2.33318	2.29575		0.820295	0.562546	1.36729	1.17574	0.29922	-0.431303	0.675573	-0.0827317	1.20486	0.0612676	0.542725
iYIR013C	iYIR013C		3.80293	3.39394	-0.553311		1.71378	2.04974		0.762447	-0.142203	0.0698782	1.97673	0.265333	0.926932	-0.169141	-0.20784	0.130667	-0.68657	0.407915
iYLR299W	iYLR299W		3.80022	3.52126	-0.0738225		0.876132	0.574915		0.335051	0.275677	-0.283002	0.0432629	0.124561	1.27222	-0.144726	0.688891	-0.078979	0.123628	0.286455
iYKL162C-A-1	iYKL162C-A-1		3.79893	2.60826	-1.02783		2.58713	2.43705		0.726828	0.570013	0.68617	1.10421	0.251074	1.8074	1.17329	-0.0282363	0.0290326	0.315374	0.766018
iYMR319C-0	iYMR319C-0		3.71984	0.987224	0.134715		3.05782	1.87522		1.89893	1.33481	0.386393	1.42235	0.806569	-0.704954	0.669398	0.109278	0.3754	-0.358566	0.409502
iYOR050C	iYOR050C		3.6942	0.767764	-0.549134		2.01054	1.3687		0.801567	1.10005	1.26756	0.488834	-0.279338	0.675781	-0.266745	-0.0146856	-0.231835	-0.883115	0.222828
iYNL146W	iYNL146W		3.66942	3.24498	-0.44538		2.37082	1.61367		0.819047	1.08206	0.747575	0.344297	0.396359	-0.00538897	0.991298	0.800307	0.00100564	1.4714	0.716247
iYKL097W-A-1	iYKL097W-A-1		3.64016	1.49264	-1.21002		2.21448	2.35358		0.311147	0.350997	1.49375	0.539726	0.260965	1.92971	0.775526	0.503239	-0.109799	0.182594	0.368196
iYHL042W	iYHL042W		3.60905	1.35996	-1.15189		2.61611	2.29541		0.675702	1.13095	0.794293	0.967338	0.356981	1.86742	0.434906	0.326107	-0.504886	0.185872	0.546727
iYAR044W-1	iYAR044W-1		3.55015	2.59865	-0.0373454		2.24322	2.13938		0.711846	0.303026	1.12513	0.807678	0.387539	0.746938	1.25471	0.000135607	0.362924	-0.17101	0.447057
iYHL029C	iYHL029C		3.52862	1.8017	-1.14189		1.28402	0.841871		0.214667	0.785703	0.672187	0.177666	0.103574	0.599318	0.787891	0.336869	0.00209817	0.0675611	-0.0435781
iYKL097C	iYKL097C		3.52717	2.26377	-1.04855		1.45722	0.822857		0.370014	0.419116	0.359846	-0.538118	0.334438	0.880393	0.691816	1.87107	0.0620758	0.118627	0.446793
iYOR344C-1	iYOR344C-1		3.47084	0.438174	-0.284526		1.02094	0.0945405		0.353859	1.82144	0.514214	-0.679789	-0.155804	0.712963	-0.933727	-0.0486033	-0.429823	-0.770684	0.00775869
iYHRCdelta14-0	iYHRCdelta14-0		3.45147	1.60393	-0.448083		1.18653	1.34198		0.0784665	-0.000657557	1.2471	0.254803	-0.00376336	-0.0519033	0.9162	-0.0248194	0.0617593	-0.532847	0.366285
iYLR303W	iYLR303W		3.38245	0.501207	-0.581644		0.613837	0.226093		0.286582	0.330552	-0.20884	-0.133621	-0.064935	0.652519	-0.0853557	0.302662	-0.1766	1.09506	0.278766
iYPL231W	iYPL231W		3.35857	0.40976	0.24313		2.19023	2.47462		0.284085	0.319298	1.35791	0.968252	0.626867	0.413754	0.71469	1.03946	0.236781	-0.0305871	0.488131
iYJL219W	iYJL219W		3.35119	3.07863	0.15102		2.15013	1.13993		1.19163	1.07322	0.664367	0.407463	-0.00798987	0.342911	0.800745	-0.228776	0.882398	-0.220152	0.258488
iYER033C	iYER033C		3.33471	3.64724	-0.6539		1.85657	1.62716		0.426625	0.532074	0.773211	0.725475	0.382575	0.456035	1.25173	0.420457	0.308371	0.00428565	0.25309
iYER045C-1	iYER045C-1		3.29891	1.01803	-1.19932		1.36055	1.06027		0.206363	0.958675	0.703909	0.167152	0.324441	0.30456	0.514005	0.0201255	-0.450468	-0.369919	0.190431
iYGR180C	iYGR180C		3.1919	0.686717	0.447922		1.36166	0.486966		0.178579	2.14568	0.165813	-0.0874456	0.488005	0.000950135	-0.124457	0.668667	-0.227735	0.214748	0.0364378
iYLR255C	iYLR255C		3.1469	1.39779	0.015395		1.21907	1.43667		0.407352	0.0227338	0.515799	0.313876	0.546345	0.177728	0.0251621	0.144797	0.101389	-0.253612	0.521704
iYDR342C-0	iYDR342C-0		3.14164	1.32203	-0.978946		0.465555	0.485079		0.179436	-0.0741222	0.153399	0.0446634	0.295677	-0.0914158	0.345907	-0.0284642	0.170243	0.0401846	0.0927274
iYLR110C	iYLR110C		3.12486	2.51191	0.76538		1.50805	1.20497		0.40109	0.188798	0.284916	0.0916845	0.790611	0.541771	0.712482	1.76728	-0.183292	0.477935	0.285367
iYOR316C-1	iYOR316C-1		3.12422	1.48018	-0.786959		2.23161	1.90221		0.454721	1.01316	0.481676	0.562733	0.36521	1.78557	1.08309	0.159548	-0.0472266	-0.563016	0.586767
iYBR188C	iYBR188C		3.10897	1.13764	0.532766		0.415953	0.0167205		0.333364	0.377943	-0.249335	-0.370874	0.50236	-0.561849	0.337868	-0.216702	-0.748498	-0.00478297	0.235325
iYKR039W	iYKR039W		3.07622	0.629537	-0.590313		0.701494	0.701353		0.0200128	0.521297	0.331335	-0.00221776	0.0112983	-0.0979619	-0.0633936	-0.088911	0.329174	-0.204367	0.480927
iYFL051C-1	iYFL051C-1		3.06392	1.8557	0.648975		0.309792	0.469199		0.0353579	0.0244082	0.431995	0.110385	-0.0557416	0.349231	-0.404307	-0.247273	7.79053e-06	-0.0415437	-0.0519074
iYHR143W	iYHR143W		3.06237	-0.111668			0.255131	-0.247218		0.48131	0.124933	-0.245191	-0.0765823	-0.00662137	-0.516361	0.256636	-0.236193	0.421859	0.246858	-0.0577275
iYPR008W	iYPR008W		3.03799	1.60594	0.46428		1.46336	1.10909		0.500615	0.573708	0.56844	0.65143	0.398347	-0.939369	0.314707	0.939835	0.151854	0.0437903	0.29156
iYOR343C	iYOR343C		3.00635	0.822096	0.93684		0.237308	0.295029		-0.125125	-0.155042	0.0660699	-0.305712	-0.0977074	0.780945	0.370948	0.092316	0.147466	-0.255297	0.223358
iYKRCdelta12	iYKRCdelta12		2.99515	1.01688	-0.342131		1.12179	1.40393		0.157875	0.306278	0.533838	0.137332	0.318569	0.728931	-0.528407	0.393592	0.396721	-0.0764292	0.566316
iYDL214C	iYDL214C		2.99099	2.51568	-0.214734		1.85179	2.00881		0.340507	0.591662	1.74234	0.453362	0.437667	-0.675957	0.92059	-0.438826	0.403685	-0.502971	0.464055
iYDR010C	iYDR010C		2.9903	1.70314	-0.694741		1.50377	1.22011		0.452672	0.194116	0.560908	0.00253893	0.37249	0.418566	0.723374	0.938288	0.0155016	-0.153334	0.511709
iYOR179C-1	iYOR179C-1		2.98843	1.28945	0.50462		3.34613	1.92958		1.95312	0.587165	1.11788	1.13292	-0.0628107	1.0189	1.65233	0.401165	0.00327322	-0.497065	0.259478
iYJL079C	iYJL079C		2.97989	1.53339	-0.166741		0.696917	0.398453		0.0262954	0.227613	0.379392	0.184007	0.0108	0.0500825	0.752253	0.636035	-0.280265	0.184875	-0.0789954
iCEN5	iCEN5		2.97533	1.07153	-0.237125		1.95843	1.78511		0.559725	0.404101	0.414004	0.910537	0.397288	0.933686	0.57502	0.686126	-0.467406	0.246509	0.531764
iYJR158W-0	iYJR158W-0		2.95142	1.21048	0.728353		0.532123	0.986709		-0.135588	-0.186465	0.149497	0.377936	-0.035084	1.25503	0.694631	-0.658318	0.994543	-0.047937	0.218078
iYJL158C	iYJL158C		2.94085	1.85545	-1.53396		0.686749	0.475674		-0.111017	-0.0133415	0.0171875	0.205644	0.274536	0.330386	0.671476	1.91835	-0.05194	0.662631	-0.0322922
iYGR279C	iYGR279C		2.93335	1.57913	0.557799		1.83952	1.32462		0.356887	0.605714	0.479176	0.282265	0.395818	0.32722	1.1847	1.54114	-0.0329832	0.212629	0.517783
iYDL131W	iYDL131W		2.90408		0.765994		0.133492	0.115322		-0.0408773	-0.139117	0.251267	-0.17429	-0.0329664	0.150504	0.129932	0.251008	0.0774328	0.928045	-0.107433
iYNR059W	iYNR059W		2.88487	0.78519	-0.498626		1.65329	1.44829		0.398885	1.22591	0.41884	1.0444	-0.0350089	0.743065	-0.189328	-0.351054	0.467619	0.000727945	0.312416
iYER010C-1	iYER010C-1		2.85917	2.59653	-0.607802		1.76188	1.76686		0.342313	0.145344	0.570989	1.00509	0.483312	0.659439	0.351408	1.82132	0.498407	-0.206346	0.220088
iYLR112W	iYLR112W		2.85227	1.17079	0.360122		0.785706	0.958066		0.0506917	-0.0288113	0.740742	0.168437	0.360858	0.272021	0.490645	0.160796	-0.158422	0.0547253	-0.0293896
iYOR246C	iYOR246C		2.84602	1.06757	-1.05649		0.868523	0.617182		0.433113	0.367438	-0.0325472	-0.154409	0.0152094	1.51023	-0.943917	0.621597	0.230793	0.566057	0.251085
iYMR010W-1	iYMR010W-1		2.83306	2.25358	-1.34856		2.00003	2.0781		0.179198	0.686262	1.76133	0.339656	0.265936	0.600556	0.851406	0.23609	0.284048	-0.181826	0.34367
iYJR122W	iYJR122W		2.83022	0.183007	-0.223578		-0.75117	-0.427357		-0.529058	-0.368867	-0.337831	-0.118714	-0.20928	-0.00126513	-0.137901	-0.102858	0.0945213	0.223967	-0.149945
iYBR157C-0	iYBR157C-0		2.81001	0.530182	-1.2607		2.36483	1.62684		0.594936	1.38447	0.730561	0.780666	0.441015	0.103204	0.812802	1.12144	-0.422005	0.263032	0.397834
iYLR341W	iYLR341W		2.80839	1.63874	-0.881753		1.7031	1.5465		0.448573	0.365847	0.78756	0.411333	0.278465	0.432275	0.528006	0.622967	-0.00945017	-0.0370535	0.506313
itL(CAA)G1	itL(CAA)G1		2.76661	1.59354	0.189553		1.98291	2.04506		0.59526	0.525703	1.75915	0.668676	0.369958	-1.20027	0.325228	0.020859	0.437763	0.293428	0.557851
iYKL221W-0	iYKL221W-0		2.74542	1.7278	-0.966902		1.50334	1.54538		0.354476	0.40937	0.304104	0.75565	0.343479	0.279358	0.816913	-0.366041	-0.0893016	0.00796732	0.659867
iYKR096W	iYKR096W		2.74368	0.987632	0.202222		1.1649	1.19087		0.126474	0.0113933	1.37842	-0.0774203	0.137929	0.280259	-0.0156232	1.36211	0.202916	0.60163	0.0561493
iYOL086C	iYOL086C		2.71027	0.361466	-0.256827		0.447383	0.532229		0.0608654	0.00471941	0.231688	-0.283542	-0.0197932	0.797154	-0.22978	0.0114875	0.125972	0.0299976	0.302716
iYCL025C	iYCL025C		2.69445	1.53111	0.335358		1.22548	0.441465		0.395305	1.16831	0.336501	-0.0775375	0.103398	0.578702	0.719797	-0.102826	-0.198171	-0.209943	-0.0510615
iYLR264W	iYLR264W		2.68457	1.80147	0.73676		1.31076	0.787455		0.557885	1.24458	0.405604	0.230125	0.42303	-0.764848	-0.088174	-0.0808985	0.249024	0.558946	0.239232
iYMR265C	iYMR265C		2.676	-0.143174	-0.532449		1.16256	0.788848		-0.0405124	0.955044	0.661822	0.142885	0.287591	0.215558	0.737578	0.706048	-0.351583	0.00118483	-0.0597689
iYLR304C	iYLR304C		2.65576	1.56099	-1.06039		2.72754	2.31159		0.735903	1.03876	1.82008	0.334651	0.351227	0.935143	0.592264	0.760225	0.121253	-0.175383	0.433065
iYMR069W	iYMR069W		2.6485	2.68821	0.00787934		2.59025	2.97057		0.50519	0.369342	2.48432	0.0304772	0.192353	1.9398	-0.343352	0.454055	0.133679	-0.290765	0.743791
iYBR067C	iYBR067C		2.64795	1.01187	0.884142		1.47954	1.05382		0.422522	0.809367	0.646277	0.00937054	0.433422	0.345181	0.523729	0.382598	-0.238635	0.898624	0.213025
iYBR157C-1	iYBR157C-1		2.64291	0.197771	-1.40688		1.95638	1.53552		0.575517	0.470857	1.25176	0.315952	0.367095	0.071052	0.951979	0.862637	-0.417695	0.129837	0.263712
iYMR015C	iYMR015C		2.63249	0.830455	0.0395068		1.208	0.727328		0.328045	0.386654	0.277047	-0.0779734	0.0636834	0.850882	1.19122	0.243709	0.0526461	-0.4237	0.284144
iYDR544C	iYDR544C		2.63146	-0.487796	0.909574		-0.316267	-0.60532		0.210411	-0.621425	-0.415525	-0.292261	-0.459146	0.654137	0.270229	-0.39493	-0.377047	-0.241117	-0.140886
iYDL137W	iYDL137W		2.62713	-0.0276115	0.833935		0.0612693	0.125312		0.0356777	0.191822	-0.313674	-0.207796	0.495885	-0.650456	0.151852	-0.443603	0.301769	0.0712532	0.224228
iYNL067W	iYNL067W		2.60816	1.4607	0.49999		1.66801	1.19147		0.84028	0.903522	0.387591	0.0434421	0.415853	-0.021391	-0.00103203	-0.17712	0.350386	-0.288646	0.668022
iYPL177C-0	iYPL177C-0		2.60773	2.05792	-1.36898		2.41141	2.03059		0.486846	0.710615	1.61799	0.298448	0.0989368	0.825182	1.24906	0.711767	-0.0609424	-0.182973	0.536582
iYIL123W	iYIL123W		2.57407	1.37483	-0.452857		2.69397	2.30423		0.919162	1.01866	1.16262	0.726056	0.164739	1.50849	0.362141	0.0118786	0.130392	0.527667	0.637945
iYOR342C	iYOR342C		2.56758	0.96859	-0.670479		0.166117	0.311901		0.023066	0.0647046	-0.36096	0.11425	-0.00651079	0.800117	-0.754123	-0.0280365	0.0342867	0.0494038	0.215962
itE(UUC)E2	itE(UUC)E2		2.5553	0.999522	0.468812		0.70546	0.671699		0.479801	0.0831525	0.0810583	-0.0585199	0.870708	-0.90899	-0.892029	1.28953	0.303115	0.314642	0.256359
iYDL185W	iYDL185W		2.53915	0.815915	0.10425		1.23589	1.12945		0.506565	0.559092	-0.406312	0.0276261	0.971603	0.0237245	0.571506	-0.183821	0.200529	0.819222	0.803555
iYGL210W	iYGL210W		2.53708	1.04326	-0.309541		0.966187	0.472307		0.12474	0.979436	0.577292	-0.0841316	0.00347372	0.172098	0.228684	0.316028	-0.0710635	0.125085	-0.00564161
iYNL145W	iYNL145W		2.53556	1.42298	-1.17955		0.800839	0.245008		0.351753	0.395522	-0.00679736	0.248571	0.0162157	-0.0931974	0.505086	0.0861537	-1.44244	0.637352	0.171708
iYKL162C-A-0	iYKL162C-A-0		2.53538	2.98274	0.427383		0.389402	0.494191		0.0380018	-0.207239	0.184502	0.193033	-0.0810746	0.433362	0.184002	-0.0349538	-0.0784762	-0.255542	0.130693
iYJL218W	iYJL218W		2.52635	1.70536	-0.9217		1.79845	0.466694		1.25495	0.867916	0.216838	0.490351	-0.0038004	-0.164781	0.945479	0.241766	0.0173025	-0.127767	-0.031208
iYIR018W-0	iYIR018W-0		2.51482	1.44127	0.340767		1.35405	0.39825		0.798763	0.0837131	-0.0625378	0.0361837	0.0427109	0.77945	0.416858	1.98205	-0.158369	-0.434281	0.124933
iYPL025C	iYPL025C		2.5145	1.25614	-0.670876		1.57807	0.955179		0.384961	0.293385	-0.0579682	0.143913	0.370018	1.66526	0.764693	2.26788	-0.180516	-0.554454	0.189207
iYKL098W	iYKL098W		2.47955	1.72856	0.36286		0.7919	0.408278		0.103251	0.157274	0.290422	0.0387713	-3.41919e-06	0.49056	0.840146	0.900503	0.025682	0.00641896	-0.0538616
iYDR449C	iYDR449C		2.4682	-0.290485	0.810816		0.16739	0.0436159		0.00913874	-0.0504332	-0.221284	-0.314475	0.154676	0.601845	0.0417457	0.466159	-0.260318	-0.154562	0.0437545
iYEL009C	iYEL009C		2.46532	1.97634	0.925765		0.568655	0.454129		0.0531981	0.29277	0.39478	0.156149	-0.0508386	0.311629	-0.0200658	0.18658	-0.142338	0.0291948	-0.0505928
iYPR014C-0	iYPR014C-0		2.43275	1.98572	-0.465569		1.20214	0.647303		0.314538	1.28853	0.312674	0.296242	0.23202	0.248701	0.595253	-0.510308	-0.101502	-0.00226174	-0.0560723
iYPL190C	iYPL190C		2.43156	1.62798	0.483621		0.34174	0.630486		0.00252467	-0.123537	0.0544145	0.388187	0.250079	0.343651	-0.407794	0.321862	0.112967	-0.195922	0.00171132
iYEL060C	iYEL060C		2.41676	0.70418	0.619122		1.53563	1.38305		0.416891	0.456599	0.550221	0.346587	0.563919	0.387695	0.570077	0.58628	0.205497	-0.465206	0.301957
iYLR074C	iYLR074C		2.41322	1.00005	-0.544879		2.00473	1.6136		0.749238	1.12247	0.243479	0.101239	0.66133	0.998208	-0.0750774	0.421712	0.680794	0.0595415	0.701754
iYLR402W	iYLR402W		2.408	0.964236	-0.77862		0.109487	0.226983		-0.265627	0.448549	0.329854	-0.178755	0.249735	-0.21599	-0.195577	0.00380283	0.147713	0.112286	-0.138696
iYGR238C	iYGR238C		2.40268	0.326486	-0.0107768		2.36352	0.127483		1.42379	3.11932	-0.113203	0.133482	0.318131	-0.671958	0.606222	-0.243844	0.0290339	-0.349278	-0.0138634
iYHR210C-0	iYHR210C-0		2.40238	1.25155	-0.263219		0.430191	0.414219		-0.141918	0.524977	0.268936	0.280844	-0.00409162	-0.831446	0.243024	-0.152761	0.0902627	0.249303	0.232277
iYHL041W	iYHL041W		2.38852	0.498243	-0.211493		0.831347	0.407575		0.273506	0.502614	0.305974	0.185839	-0.119579	0.707246	0.498731	-0.220557	-0.230719	0.071463	-0.125898
iYOL053C-A	iYOL053C-A		2.37372	2.76993	-0.617774		1.49884	0.819367		-0.00619784	1.39212	0.621351	0.000327022	-0.00893597	0.797003	0.0498333	1.90818	0.281971	0.0739788	0.100708
iYGL031C	iYGL031C		2.35208	0.813749	0.293521		0.804229	0.515472		0.410153	0.269018	-0.036833	-0.00921808	0.128782	0.224122	0.0474204	0.0356694	-0.253421	0.0416548	0.413758
iYBL030C-0	iYBL030C-0		2.35154	0.640591	-0.701882		2.29817	1.10542		1.00558	1.17249	0.832767	0.266598	0.0391315	1.24323	1.18748	0.427623	-0.143122	0.00327308	-0.05516
iYJL078C	iYJL078C		2.34758	-1.30318	-1.81419		1.0157	0.819406		0.108569	0.938835	0.524971	0.250982	0.301694	0.373695	-0.0532574	0.182066	-0.0165743	0.196309	-0.0907328
iYKL097W-A-0	iYKL097W-A-0		2.34306	2.42019	-0.181708		0.991284	0.705481		0.270959	0.399465	-0.0356759	0.321206	0.205773	0.311633	0.547298	0.384815	0.0648809	0.169832	0.27679
iYPR064W	iYPR064W		2.34096	1.76669	-1.45226		2.96521	1.55268		1.00314	1.91635	0.931672	0.0238103	0.451706	1.30315	0.962842	1.64704	0.113835	-0.445728	0.235291
iYBR082C-1	iYBR082C-1		2.31328	0.639496	-0.690885		1.05484	1.00444		0.172102	-0.0598234	1.10869	0.122753	0.000483366	0.331439	0.347355	0.762081	-0.203131	-0.0545734	0.0390126
iYDR258C	iYDR258C		2.30829		-0.116702		0.378648	0.127939		0.250097	0.288397	0.539888	-0.0946504	-0.19423	-0.313894	-0.332563	-0.412953	-0.514567	-0.0845536	-0.030417
iYGR042W	iYGR042W		2.30151	0.253291	0.490111		-0.0826355	-0.732548		0.107197	-0.0418206	-0.18135	-0.473419	-0.523118	0.224973	0.825439	0.0178725	0.126815	-0.0906759	-0.224619
iYBR031W	iYBR031W		2.29721	2.52221	0.249659		1.12135	1.24483		0.262661	-0.135192	0.637883	0.416184	0.36278	0.285723	0.321009	0.847435	0.402797	0.686357	0.167025
iYLR044C	iYLR044C		2.29491	0.1444	-0.802839		1.13117	0.427515		0.450149	1.01847	-0.18704	-0.139403	0.205861	0.0444414	0.704267	-0.102417	0.144247	-0.0105251	0.479473
iYDL055C-0	iYDL055C-0		2.28821	0.575283	0.704229		-0.0878244	-0.0702571		-0.00207144	-0.220516	-0.159155	0.101928	0.0943592	-0.212583	0.298386	-0.250673	-0.109321	-0.147876	-0.162841
iYBR181C	iYBR181C		2.28492	-0.845866	0.583763		0.468342	0.00540148		0.240929	0.261548	-0.0361541	-0.120691	0.0256922	0.221463	0.121461	0.515219	-0.325108	0.24251	-0.0692985
iYER145C	iYER145C		2.2822	0.953449	-0.601033		1.80453	1.73541		0.220598	0.294849	1.53893	0.491654	0.0597671	0.150442	1.03617	0.68601	-0.124176	-0.129266	0.343386
iYLR023C	iYLR023C		2.27413	-0.423606	-0.667999		0.996321	0.902521		0.195867	0.0671688	0.103879	0.68599	0.42466	0.218109	0.673764	0.92268	0.0183973	-0.274617	-0.00637223
iYJL225C-0	iYJL225C-0		2.2705	-0.457059	-0.245295		-0.152255	-0.460384		0.243759	-0.417177	-0.539312	-0.0768525	-0.326672	0.592427	0.158855	-0.170424	-0.14328	-0.449968	-0.125944
iYOR354C-1	iYOR354C-1		2.26241	1.57575	0.70063		1.00707	1.02476		0.152424	0.339423	0.345871	0.391682	0.41734	-0.214197	0.774749	-0.105056	-0.0275267	0.448835	0.323316
iSNR48	iSNR48		2.25157	0.68352	-0.835882		1.97944	1.53977		0.61272	0.786507	0.814719	0.00543477	0.441845	0.746091	0.279104	0.959378	0.0184514	-0.100934	0.537823
iYHR106W	iYHR106W		2.25023	1.91873	-1.43781		0.0889355	-0.671651		0.431973	0.0322635	-0.333299	-0.0655339	-0.53266	-0.413091	0.131354	0.170958	-0.124436	0.658818	-0.0796981
iYGR192C	iYGR192C		2.23704	0.814924	0.232299		0.805453	-0.115853		0.624163	1.07946	-0.375831	-0.00303426	0.459	-1.02021	-0.114364	0.617074	-0.0437019	0.234889	0.0027306
iYNR067C	iYNR067C		2.23231	1.56373	-0.676701		1.56253	0.874099		0.765868	0.610302	0.34502	0.322505	-0.0396593	0.205093	0.308831	0.483503	0.0269914	1.1313	0.408564
iYKR075C-0	iYKR075C-0		2.22708	1.02093	-0.894216		1.0925	1.43183		-0.0170902	0.00221255	1.40945	0.14131	-0.0522858	0.445088	0.370192	0.0277588	0.410761	0.0280429	0.259098
iYJL104W	iYJL104W		2.21346	1.69654	-0.0939732		2.29374	1.45737		0.956262	1.26948	0.478651	0.392494	0.87985	-1.35149	1.12815	0.589234	0.0312368	-0.740833	0.774395
iYHR153C	iYHR153C		2.20966				-0.16285	-0.235443		-0.0242974	-0.18109	-0.455249	0.0226948	-0.370017	0.0198915	-0.130195	-0.218148	-0.269965	-0.0258209	0.26019
iYHR088W	iYHR088W		2.19408				-0.0258147	0.233847		-0.3848	-0.0341542	-0.402954	-0.037293	0.378075	0.0606961	0.00301093	0.880571	0.327128	0.441467	0.161254
iYEL069C-1	iYEL069C-1		2.19208	1.13666	-0.462922		-0.276649	-0.238681		-0.213654	-0.017515	0.022457	-0.178061	-0.0966797	-0.0827544	-0.135295	0.0106518	0.383589	-0.0572073	-0.262724
iYBL044W	iYBL044W		2.18072		-1.14644		4.03917	4.20118		0.68965	1.61683	3.39978	0.727694	0.432824	1.16561	0.672058	-0.0203665	0.525035	-0.150905	1.0475
iYNL339C	iYNL339C		2.17193	0.0430114	0.999279		-0.0867374	-0.449105		0.581699	-0.256048	-0.748158	-0.312872	-0.234317	1.00047	-1.28495	2.7988e-05	-0.267498	-0.0469757	0.0405885
iYPL080C	iYPL080C		2.16236	0.472203	-0.11734		0.487882	0.143939		0.3467	0.144147	-0.289034	-0.0631417	0.261985	-0.617387	0.483638	0.176907	0.350634	-0.629247	0.301039
iYGR033C	iYGR033C		2.16186	0.198891	0.937908		0.18397	-0.136966		0.293152	0.259113	-0.0536661	-0.399854	0.211608	-1.02552	-0.641086	0.481345	-0.0181091	0.285175	0.208688
iYDR309C	iYDR309C		2.15661	2.31601	-0.571411		1.58379	0.957906		0.384828	0.370727	0.780053	0.295156	0.0234575	0.65268	0.789797	1.7601	-0.159915	0.220548	-0.00882247
iYARWdelta7	iYARWdelta7		2.14569	1.67135	0.370169		0.314386	0.709909		-0.192256	-0.216326	0.585908	0.106075	0.0493419	0.62709	0.202533	-0.233219	0.115905	-0.559718	-0.0587959
iYKL183W	iYKL183W		2.14567	0.000203049	0.84383		1.10822	0.427377		0.123634	1.26615	0.352926	-0.322105	0.0207896	0.653975	0.440222	0.2602	-0.295785	-0.463528	0.159056
iYLR326W	iYLR326W		2.14114				-0.166445	-0.419521		-0.0989563	-0.0299514	-0.479897	-0.00454307	-0.273294	0.0762011	-0.0636406	0.57659	0.0125291	0.316994	-0.0705814
iYCR063W	iYCR063W		2.13374	1.51645	-1.17932		1.97661	1.6604		0.47476	0.177207	0.779249	0.44333	0.742007	0.591053	1.94656	1.13531	0.057587	0.671229	0.182947
iYLL052C	iYLL052C		2.13181	1.52683	0.30744		2.2755	1.37242		0.911078	1.73453	1.21375	0.509333	0.00239246	0.521655	0.234021	-0.439707	0.0819399	0.395839	0.0304001
iYHR048W	iYHR048W		2.12961	0.785253	0.168434		2.95748	2.46872		0.715139	1.68843	0.985722	0.857145	0.309408	2.18754	0.522335	0.107254	0.0137118	-0.466791	0.570284
iYOR347C	iYOR347C		2.11318	1.40309	-0.900403		-0.247945	-0.266065		-0.136301	-0.175802	-0.0331764	-0.247636	-0.101384	-0.0567335	0.048808	-0.084771	-0.15825	-0.438798	-0.139469
iYMR010W-0	iYMR010W-0		2.11277	1.45613	-0.288431		0.903504	0.812215		0.157448	0.392486	0.638391	0.385565	-0.0338677	0.0429207	0.552813	-0.419204	-0.0713638	0.775801	0.0952631
iYMR305C	iYMR305C		2.10993	-2.74469	0.166619		0.95353	0.639042		0.172692	0.204103	0.411199	-0.203528	0.293017	-0.0450985	0.294449	1.49494	-0.104769	0.456203	0.276037
iYPL145C	iYPL145C		2.1057	0.523212	-0.611718		0.487583	0.212032		-0.0779795	0.583835	0.259989	-0.120767	0.119648	-0.279801	0.356052	0.327434	-0.173719	-0.2049	0.025689
iYGR213C	iYGR213C		2.10313	1.27589	0.100137		0.476685	0.336046		0.0541938	0.05109	-0.124542	0.131381	0.300347	0.223002	0.361863	0.67697	-0.310148	-0.217979	0.0144504
iYLR121C	iYLR121C		2.07972	-1.55966	-0.56586		3.19862	1.72871		1.20449	2.84528	0.66157	0.584485	0.320125	1.09015	-0.140287	0.681206	0.309359	0.00319679	0.422876
iYDR345C-0	iYDR345C-0		2.0786	0.816729	-0.841381		0.956366	0.329243		0.0985651	1.38593	0.24596	-0.0847538	0.157419	0.297058	0.506155	-0.184323	-0.254021	-0.117512	-0.0576304
itA(AGC)D	itA(AGC)D		2.06515	0.343023	0.673839		-0.130272	-0.0241312		-0.308492	-0.132722	0.314835	0.0692271	-0.44696	0.457561	-0.0269416	-0.173615	-0.404656	0.0107811	-0.225888
iYOR100C	iYOR100C		2.06387	1.6281	0.336412		0.557141	0.658774		-0.0806971	-0.230557	0.291887	0.262852	0.406309	-0.214356	0.70507	0.981439	-0.0697675	-0.138283	0.0116991
iYBR182C	iYBR182C		2.06168	0.788981	-0.937718		1.08485	0.857878		0.181448	0.945475	0.629913	0.611866	0.304074	-0.950375	0.257755	-0.149474	-0.517161	-0.48102	0.105161
iYBR201W-1	iYBR201W-1		2.04233	0.654476	-0.111198		0.938423	0.923052		-0.0514053	0.392033	0.927863	0.59028	-0.0535659	-0.187447	0.157196	0.616966	-0.273236	0.602882	-0.0442254
iYDR525W	iYDR525W		2.03852	2.36352	-1.96617		1.18775	0.542361		0.00854827	0.00661443	0.505502	-0.353834	0.250341	0.520616	1.07395	3.38325	0.002112	0.807913	0.0134425
iYAR044W-2	iYAR044W-2		2.03675	1.41018	-0.619297		0.187284	0.30994		-0.492086	-0.0330191	0.40199	0.201881	0.476089	-0.563349	0.476692	1.80806	-0.00204926	0.0211801	-0.435405
iYHR107C	iYHR107C		2.03565				-1.07726	-0.920024		-0.420949	-0.420946	-0.511311	-0.514501	-0.0503522	-0.654037	-0.168047	-0.086261	0.43062	-0.618697	-0.280652
iYDR043C-0	iYDR043C-0		2.02994	1.79803	-0.274039		1.58548	1.85544		0.214415	-0.00898486	0.65447	1.4468	0.470929	0.555476	0.203565	1.42687	-0.00164885	-0.0767339	0.0281497
iSNR47	iSNR47		2.02613	1.35656	-0.642114		1.2074	0.937994		0.554713	0.376387	0.0563159	0.386753	0.609581	-0.229519	0.396119	0.334072	-0.101866	0.713448	0.311827
iYNL289W-1	iYNL289W-1		2.00643	-1.52235	0.978225		0.777751	0.720137		0.516925	-0.000401543	0.0474601	0.229569	0.552374	-0.330727	-0.055853	0.104765	-0.025761	-0.242454	0.237883
iYOL136C	iYOL136C		2.00443	-1.20421	-1.00858		0.0538525	-0.0278498		-0.0422982	0.265392	-0.108635	-0.0934969	-0.249997	0.304912	-0.201708	-0.458573	0.130941	-0.0439139	0.0813089
iYGR059W	iYGR059W		1.99898	2.00948	-0.653248		1.42299	1.2157		0.679478	0.632064	0.286239	-0.243733	0.465655	0.975819	-0.433199	-0.214445	-0.110215	-0.0244793	0.672437
iYML089C	iYML089C		1.99867	1.26196	-0.214642		1.04148	0.798798		0.128612	0.268406	0.581822	-0.150886	0.210482	0.268932	0.362576	1.24498	0.0830479	-0.0458862	0.242733
iYIL122W	iYIL122W		1.99386	0.341028	-0.553812		0.111756	-0.237376		0.342287	-0.0221184	-0.239282	0.0987102	-0.0475601	-0.338817	0.0797089	-0.147621	0.0688941	0.463305	-0.172044
iYLRWdelta6-0	iYLRWdelta6-0		1.99277	2.28462	0.342461		1.00527	0.622162		0.52259	0.857843	0.343688	-0.0052425	0.339106	-0.421385	-0.434313	-0.0154925	0.283762	-0.494495	0.214211
iYDRCdelta5	iYDRCdelta5		1.99018	0.887267	0.36662		0.806708	0.75989		-0.00397561	0.551246	0.402063	-0.252136	0.0595915	0.30299	-0.228854	0.337367	-0.00478172	-0.277133	0.547974
itD(GUC)I2	itD(GUC)I2		1.98644	1.78128	-0.538714		0.184243	0.172644		0.0500007	-0.136058	-0.129126	-0.0852988	0.0734441	0.494521	-0.293423	0.613471	0.281782	0.0932534	-3.18118e-05
iYLR441C	iYLR441C		1.9761	-0.25246	0.660556		0.0347884	-0.00307595		-0.0278719	-0.0230247	-0.149791	0.0718623	-0.0747955	0.352647	0.0101849	-0.164108	-0.246232	-0.0919116	-0.0974334
iYFL055W-1	iYFL055W-1		1.96739	1.87676	-0.00917837		0.888417	1.25177		0.145144	-0.214702	0.736291	0.654622	-0.0475562	0.481291	0.38761	-0.476979	0.33225	0.225937	0.197912
iYER055C	iYER055C		1.9607	0.831515	-0.322984		0.786589	0.623303		0.304103	0.396544	0.422712	0.0944484	0.208864	-0.952652	0.268471	-0.22323	0.127256	0.234817	0.374025
iYIL117C	iYIL117C		1.96035	-0.98788	0.428007		0.354257	0.244617		0.0966099	-0.0781335	0.682295	0.0896252	-0.266977	0.15494	0.119553	-0.164081	-0.530505	-0.272871	-0.236321
iYMR145C	iYMR145C		1.95975	1.67948	-1.78417		1.34723	1.12963		0.282016	0.532245	0.848943	0.144284	0.117586	0.594952	-0.0734281	0.889565	0.121052	0.183229	0.180038
iYOL128C	iYOL128C		1.95617	0.230836	0.992206		0.401357	0.465101		0.0545459	-0.0610405	0.194459	-0.0534837	-0.0160428	0.531293	-0.136606	0.0631144	-0.247208	0.394325	0.198489
iYOR369C	iYOR369C		1.94674	1.26822	0.745467		1.80204	1.22981		0.761651	0.762328	0.761548	-0.0578862	0.465877	0.045443	0.241493	0.716134	-0.0681176	0.813503	0.450881
iYOR368W	iYOR368W		1.94629	1.33268	0.193008		0.751823	0.221633		0.398247	0.166641	-0.117023	-0.0091327	-0.0125542	-0.700008	-0.294501	1.61615	0.0719651	0.188761	0.496315
itT(AGU)I1	itT(AGU)I1		1.94618	2.32405	0.358963		1.38756	1.40964		0.596989	0.4716	0.123466	0.399746	0.60605	0.431702	-0.411497	-0.143358	-0.353382	0.0096086	0.667089
iYFL051C-0	iYFL051C-0		1.93608	1.08855	0.05883		0.939317	0.609275		0.373949	0.736017	-0.184198	0.273186	0.125417	0.14719	-0.128129	-0.168632	-0.159799	-0.716024	0.469837
iYLL029W	iYLL029W		1.92764	-0.0583176	0.465441		0.621291	0.0776077		-0.0357256	0.369842	-0.339755	0.624833	-0.403812	-0.148593	0.953204	0.892928	-0.113994	-0.0917249	0.177762
iYML123C	iYML123C		1.92547	2.41996	0.97162		1.33392	1.27261		0.292341	0.187571	0.517273	0.0448655	0.362392	0.886397	0.515026	0.59424	-0.00854839	0.514667	0.431215
iYER075C	iYER075C		1.92105	0.591135	0.494926		1.2571	1.2096		0.17622	0.261674	0.515391	-0.178814	0.47405	1.32935	0.27785	0.980933	0.00777591	-0.0058636	0.279729
iYPL062W	iYPL062W		1.91211	0.290825	-0.9183		1.61486	0.835023		0.470582	1.8241	0.424936	0.290489	-0.0349839	1.23047	-0.586788	0.023527	-0.424928	0.0789179	0.0199273
iYHL028W	iYHL028W		1.90159	1.59522	-1.87516		1.37126	1.34599		0.395158	0.464225	1.61884	0.283547	-0.25345	-0.199197	-0.34317	-0.269012	0.0235507	-0.126652	0.293299
iYPR010C	iYPR010C		1.89876	1.53621	0.628313		0.922596	0.919712		0.223745	0.407526	0.350388	-0.0615466	0.616202	-0.447213	0.136892	0.361997	0.375308	0.0578944	0.400025
iYFR053C-0	iYFR053C-0		1.88925	-1.45298	0.0465632		0.0918466	0.182414		-0.155714	-0.178727	0.238751	0.0806272	-0.0220584	0.0117348	-0.00296098	0.50262	-0.011796	-0.17726	-0.147348
iYDR058C	iYDR058C		1.88623	0.351694	0.946515		0.616577	0.555097		0.193044	0.426078	-0.176818	-0.473098	0.581221	0.526426	-0.326366	0.202445	-0.112049	-0.0187518	0.441614
iYJR139C	iYJR139C		1.88346	-0.437822	-0.0504456		0.159814	0.120598		0.20295	-0.0423112	-0.276189	-0.0855818	0.478302	0.441566	-0.245247	0.285494	0.248404	0.0829968	-0.258097
iYKL063C-0	iYKL063C-0		1.88153	-1.85529	-1.55879		0.713249	1.08312		-0.257779	-0.0868197	0.862683	0.482363	-0.123801	0.509645	0.783699	-0.234126	-0.127798	-0.0903184	0.110961
iYOL040C	iYOL040C		1.88103	-0.277759	0.66219		0.015901	-0.150586		0.000637819	0.0125458	-0.545089	-0.271694	0.295844	0.213716	-0.152516	0.812459	0.0154335	-0.00578412	0.0172368
iYHR083W	iYHR083W		1.87549		-7.8897		0.0583626	0.00232447		0.0773706	-0.165325	0.0727128	-0.0248373	0.204651	-0.17226	0.405212	-0.213274	-0.26932	0.582134	-0.262779
iYDR072C	iYDR072C		1.8656	0.933793	-1.80468		1.21182	1.26023		0.131849	0.48473	0.60231	-0.0491325	0.203002	1.2495	-0.191051	0.353858	-0.121519	-0.194241	0.441855
iYBR202W	iYBR202W		1.86213	0.283611	-0.289212		0.208249	0.212966		-0.155334	-0.0592502	0.283067	0.08373	-0.000658394	0.10082	0.057205	0.680824	-0.202548	0.399767	-0.179123
iYGR086C	iYGR086C		1.85421	-0.315486	-0.951269		0.792047	0.532685		-0.0185882	0.613025	0.550722	-0.0615112	0.328464	0.583021	0.259022	0.773262	-0.232806	0.143083	-0.31513
iYJL191W	iYJL191W		1.85181	1.75456	-0.0875859		2.02617	1.48724		0.78853	0.595818	0.103141	0.175074	0.77422	0.72179	0.549706	1.44841	0.158799	0.427925	0.656506
iYPL056C	iYPL056C		1.84979	-0.0932007	0.144533		0.704212	0.690009		-0.0223841	0.306123	0.726378	-0.289298	-0.128851	0.866729	-0.0112076	0.063521	0.0092196	-0.0383289	0.172012
iYOR179C-0	iYOR179C-0		1.84327	0.687446	-0.167829		1.68387	-0.0268061		1.77434	0.400787	-0.00895108	-0.00719745	-0.374251	0.93973	0.911794	-0.219188	0.150663	-0.783637	-0.176776
iYARCdelta5	iYARCdelta5		1.81305	0.72643	0.718169		0.860811	0.692902		0.268026	0.462437	0.0892476	-0.34716	0.326184	0.472659	-0.10578	0.126303	-0.244502	0.96367	0.536402
iYFR032C-A	iYFR032C-A		1.81183	0.397708	-0.381208		0.942043	0.557054		0.41645	0.382721	0.0290863	-0.158959	0.462801	0.330083	0.224241	0.737033	0.304885	-0.188966	0.150431
iYOR106W	iYOR106W		1.80689	0.341452	0.00311065		1.67859	1.73525		0.261116	-0.207114	1.4575	0.178432	0.282367	1.00069	1.00713	1.10661	-0.015315	-0.133115	0.163537
iYGR242W	iYGR242W		1.80181	1.45762	-0.520536		1.03501	1.36755		-0.0632159	0.467782	0.677888	0.410193	0.277204	1.71309	-0.0620976	-0.0412154	0.539848	-0.165213	-0.126856
iYHL049C-0	iYHL049C-0		1.80167	-0.0440804	0.453344		-0.335778	-0.532681		0.0954715	-0.335541	-0.597008	-0.258329	-0.396283	0.738768	-0.165473	-0.312998	-0.144231	0.0566393	-0.0279769
iYBR068C	iYBR068C		1.79961	-0.0270808	-1.74907		1.43016	1.10405		0.266923	0.762266	1.0418	-0.306382	0.254241	0.284545	0.59875	0.109538	-0.533316	-0.00279805	0.392382
iYNL066W	iYNL066W		1.79597	0.423049	-0.610622		1.10885	1.23363		0.179606	0.29834	0.987625	0.341025	7.92018e-05	0.082776	-0.101221	-0.0157669	-0.0255828	-0.00984607	0.337393
itD(GUC)K	itD(GUC)K		1.79507	1.75122	0.861163		1.15093	0.890522		0.414306	0.725048	0.438941	-0.152014	0.582433	0.25895	-0.618829	0.856493	0.0671455	-0.116068	0.179304
iYJL134W	iYJL134W		1.79472		-0.185494		0.00678997	0.0543717		-0.0183945	-0.408235	0.0286882	-0.0452714	-0.0497016	0.0576683	0.142074	0.00771449	-0.772711	0.212866	0.0504667
iYHR126C	iYHR126C		1.79365				0.264635	0.367295		0.0289542	-0.0391453	-0.0702078	0.0997206	-0.0882507	0.266007	-0.00932151	-0.328577	0.0497392	0.569122	0.296072
iYOR062C	iYOR062C		1.78317	1.4786	-0.383832		1.2869	1.12125		0.212381	0.511934	0.672242	-0.00634736	0.424873	-0.052223	0.718603	0.573738	0.434921	-0.0204945	0.364624
iYKR042W	iYKR042W		1.7787	0.94894	-0.311854		0.435127	0.437167		0.0177957	-0.0218268	-0.143011	0.0484847	0.0550201	0.0180339	0.176298	0.533334	0.465691	-0.030894	0.410583
iYGR084C	iYGR084C		1.7752	1.62126	-1.57277		1.4731	1.35026		0.464785	0.551481	0.221002	0.184046	0.678763	0.221069	0.132888	0.682688	0.473925	0.137078	0.589283
iYMR251W	iYMR251W		1.77467	0.622282	-0.984391		0.818836	0.700546		0.0967594	0.233347	0.474058	0.110539	0.0212243	0.36414	-0.328153	0.999544	-0.293534	-0.334388	0.17766
iYJL215C	iYJL215C		1.77399	0.853621	0.781375		0.33682	0.386027		0.184349	0.00392542	0.286081	0.455559	-0.265658	-0.689968	0.0205159	-0.550327	0.829312	-0.111383	0.13842
itS(GCU)L	itS(GCU)L		1.77199	-0.406807	0.902581		0.503313	0.3516		0.0590601	0.879674	-0.253882	-0.431501	0.776578	-0.180601	-0.0307551	-0.0464168	0.169855	-0.221931	0.259758
itR(UCU)G3	itR(UCU)G3		1.76539	-0.107572	0.242017		0.35389	0.489671		-0.249684	0.0384794	-0.0170719	-0.0436755	0.272282	-1.22874	0.207136	1.15699	0.327547	0.501944	0.696435
iYFLWdelta1	iYFLWdelta1		1.76176	0.860784	0.224191		0.319806	0.744596		-0.00335302	0.0401921	-0.00748247	-0.312522	0.457989	0.665824	-0.390452	-0.503869	0.314914	0.138944	0.427379
itR(UCU)K	itR(UCU)K		1.76033	0.953827	-0.389798		0.408652	0.345779		0.0947882	0.222112	0.192512	-0.0294247	0.0500178	0.236207	0.341587	-0.427584	0.392764	1.02517	-0.00364406
iYKR092C-1	iYKR092C-1		1.75901	1.20346	-1.04923		1.4285	1.53254		-0.0393723	0.444432	0.648209	-0.465507	-0.109749	0.894079	-0.129943	0.753604	-0.397817	-0.221524	1.48551
iYPL026C	iYPL026C		1.75258	-1.10696	-1.82669		1.19897	1.75303		-0.0019611	-0.129148	2.01392	0.142456	0.433265	-0.0602979	0.11148	0.325759	-0.164144	-0.921413	-0.000629629
itE(CUC)D-0	itE(CUC)D-0		1.74903	2.04493	0.748283		0.243225	0.781919		-0.232798	0.0280568	0.452977	-0.508918	0.614003	0.338348	-0.554091	0.152526	0.0882138	1.19812	0.232598
iYDR447C	iYDR447C		1.74603	-1.58662	-0.293094		-0.339623	-0.507028		0.0176101	-0.123729	-0.236614	-0.604636	-0.0491814	-0.00293347	-0.271832	-0.140046	-0.309732	-0.321476	-0.0527897
iYLR228C-0	iYLR228C-0		1.7382	1.01914	-0.139933		1.62271	1.20573		0.378881	1.28199	0.459356	0.406871	0.254952	0.332241	0.00190454	0.391974	0.379207	0.43154	0.35383
iYPL063W	iYPL063W		1.72661	0.189943	-0.845308		2.04833	1.40833		0.477063	1.32259	1.33768	-0.0772714	-0.263221	1.30906	0.465113	-0.0546053	0.00169662	-0.112074	0.384514
iYNR076W	iYNR076W		1.72417	0.605012	0.803209		0.214156	-0.0450652		0.128665	-0.298308	0.00178394	-0.185543	-0.215697	0.6758	0.917161	-0.198725	-0.0196877	-0.278102	-0.100999
iYNL217W	iYNL217W		1.7177	-0.841536	-0.202389		-0.00515846	-0.00590615		-0.100395	-0.0457992	-0.29082	-9.68369e-05	0.241063	0.296954	-0.05391	0.482018	-0.0809334	-0.581889	-0.185628
iYPL221W	iYPL221W		1.71489	0.360769	0.19781		1.1628	1.29665		0.281201	0.258428	0.98845	-0.28956	0.525104	0.182758	-0.242333	0.400372	0.0662201	-0.0527536	0.416595
iYOR377W-1	iYOR377W-1		1.71401	-0.0839821	-0.608443		0.433659	0.753868		-0.220243	-0.104861	0.393468	0.166934	0.00478929	0.361931	0.0822275	0.347998	0.244757	-0.539295	0.228206
iYMR056C	iYMR056C		1.71023	2.87462	-0.819451		1.85708	2.1238		0.369292	-0.00315162	1.49198	0.822745	-0.155706	0.370992	-0.10487	0.554198	-0.286949	-0.428278	0.759336
iYGR049W	iYGR049W		1.70745	1.30783	-1.22969		0.428268	0.237727		0.186528	-0.0388072	-0.0190739	0.0167661	-0.17094	0.323122	0.223192	0.00493078	-0.213185	0.820058	0.224889
iYJRWdelta17	iYJRWdelta17		1.70436	0.92455	0.937042		0.29673	0.303402		-0.0272765	-0.192309	-0.118608	-0.0503976	-0.176582	-0.604212	-0.27818	0.989879	0.0848352	0.686656	0.733896
iYJR128W	iYJR128W		1.70025	-0.129932	-0.344744		2.01284	1.55694		0.4463	0.53845	0.989736	0.158229	0.507912	0.542819	1.75497	0.83926	-0.0076114	0.479739	0.307593
iYER036C	iYER036C		1.69586	2.41447	0.0806536		0.141604	0.160068		-0.179877	-0.099673	0.401929	-0.111867	-0.113909	0.100827	0.128619	0.480316	0.0439248	-0.0773913	-0.129091
iYLL028W	iYLL028W		1.67685	0.0195515	-1.13849		0.731094	0.717308		0.0696996	0.31052	-0.640895	0.458857	0.698996	0.415561	0.333221	0.842402	0.224129	-0.0074968	0.238348
iYDR471W	iYDR471W		1.67528	1.42259	0.548451		1.8812	1.47044		0.720102	0.678649	0.337731	0.387887	0.652297	-0.165506	0.391764	0.927876	0.108201	1.23545	0.676661
iYNL144C-1	iYNL144C-1		1.6739	-1.29748	-0.805661		0.110807	-3.27035e-05		0.00269676	-0.00770295	-0.183109	-0.179113	0.181351	0.46493	-0.108871	0.527952	-0.137132	0.0529783	-0.139251
iYPR191W	iYPR191W		1.66845		-0.180644		1.25358	0.965752		0.648892	0.0625044	0.992759	0.0709339	-0.0259041	0.679785	0.131981	0.0681321	0.086447	-0.431844	0.000811432
itF(GAA)F	itF(GAA)F		1.66253	1.05678	0.494289		1.34556	1.47236		0.196677	0.289246	0.928384	-0.0586985	0.552739	0.131588	0.0564623	0.769926	-0.155155	0.208532	0.536529
iYOR301W	iYOR301W		1.66159	-1.49858	-0.664069		1.37783	0.0871478		0.237044	2.24831	0.273106	-0.57891	-0.114313	1.08699	-0.00313576	0.623354	-0.380251	0.261117	-0.0492348
iYJL090C	iYJL090C		1.65733	-0.974648	0.984631		0.49487	1.03027		-0.200237	-0.240035	0.86693	-0.126578	0.222714	1.04218	0.00228832	0.0120796	0.220264	0.17907	-0.0087339
iYHR175W	iYHR175W		1.64676	-0.275812			-0.519756	-0.669088		-0.0940584	0.144533	-0.311567	-0.209843	0.00311401	-0.597199	0.197169	-0.872215	0.0393018	-0.0208489	-0.382143
iYDR311W	iYDR311W		1.64399	1.18957	0.330838		-0.0764053	-0.00290297		-0.132591	0.00786028	0.0333164	0.302455	-0.0752624	-0.613835	-0.128654	-0.102178	-0.158107	-0.104217	-0.108588
iYGR233C-0	iYGR233C-0		1.64241	0.292621	-1.40386		0.591765	-0.0755388		0.298874	0.826473	-0.146686	-0.0270124	0.217264	-1.03079	0.611986	-0.149934	-0.457738	-0.0714227	0.132314
iYER130C	iYER130C		1.63887	0.429654	0.902811		-0.00589875	0.144132		0.0615285	-0.0191993	-0.0316254	-0.161242	0.151907	-0.248687	-0.568638	-0.320911	0.00437669	0.372719	0.154474
iYHRCdelta11	iYHRCdelta11		1.6334				-0.560915	-0.704147		-0.165357	-0.171692	-0.25032	-0.103857	-0.25721	-0.25778	-0.0808709	-0.0016487	-0.000133975	-0.0167518	-0.454384
iYJL029C	iYJL029C		1.62682	1.32664	0.177094		1.51945	0.941442		0.239462	1.62118	0.233026	-0.0113688	0.284292	0.329755	-0.0818133	0.528423	0.0576162	-0.545407	0.542024
iYLR027C	iYLR027C		1.62143	0.647536	0.648111		1.37069	1.19142		0.599509	0.40863	-0.766097	0.529878	1.09394	0.278523	0.257876	0.882632	0.0313658	-0.19111	0.644981
iYOL158C	iYOL158C		1.61984	0.776664	-0.58744		0.96754	0.0270438		0.841745	0.681803	-0.267458	0.329251	0.000847767	0.0566046	0.381234	-0.101172	0.166974	0.186808	-0.16497
iYML119W	iYML119W		1.61979		-0.320479		-0.158729	-0.267608		-0.15208	0.145721	-0.327644	0.180015	-0.117486	-0.0580878	-0.109051	0.131777	0.00151908	0.370867	-0.227078
iYNR069C-0	iYNR069C-0		1.61376	0.926279	-0.447837		-0.386358	-0.297981		-0.175325	-0.173378	-0.396739	0.485695	-0.279065	-0.235718	-0.215044	-0.25331	-0.0612141	0.0945654	-0.236081
iYBL042C	iYBL042C		1.6124	0.766551	-0.0274767		0.796043	0.777987		-0.00093055	0.456939	0.94169	-0.236885	0.0146098	0.213554	0.0204708	-0.0983774	-0.418122	0.0618054	0.212843
iYNL144C-0	iYNL144C-0		1.60623	0.119511	-0.617048		0.49038	0.328004		-0.167232	0.17987	0.596731	0.0707629	-0.116822	0.283385	0.440958	0.80523	-0.00480319	0.040367	-0.271318
iYGL008C	iYGL008C		1.605	0.410693	-1.25533		0.679955	0.11746		0.140439	0.286533	0.0855659	0.0350294	-0.402828	0.59109	0.652575	0.633722	-0.0195455	0.49359	0.0493467
iYBR298C	iYBR298C		1.60154	0.780697	-0.76688		1.16232	1.02623		0.391151	0.351373	1.02728	-0.0375633	0.334633	-0.564165	0.213289	0.163002	-0.0365816	0.0614361	0.265259
iYHR203C	iYHR203C		1.59704	0.444046	0.15457		0.0398167	0.234555		-0.021583	-0.0841391	-0.536697	-0.0111059	0.401308	0.365931	-0.180401	-0.0786508	-0.15474	0.317137	0.187292
iYOL085C	iYOL085C		1.59598	1.00655	-0.503152		0.0104685	0.389975		-0.343257	-0.340038	0.931003	-0.139509	-0.223476	1.02549	-0.000157118	-0.107193	0.161068	-0.522442	-0.492872
iYPRCdelta19	iYPRCdelta19		1.59585	0.577612	0.98694		-0.19199	-0.00171627		0.0688223	0.176536	-0.0510031	-0.313431	0.235935	-0.962334	-0.651016	-1.04388	0.107732	0.0290952	0.261937
iYIL012W	iYIL012W		1.59559	0.611798	-1.23433		0.0752715	-0.117109		0.173899	0.318968	-0.238105	-0.216831	0.353002	-0.417904	0.192078	-0.677922	-0.0543443	-0.332579	-0.0642607
iYER072W	iYER072W		1.59284	0.369527	-0.967841		1.77115	0.442775		0.576181	2.21949	0.391331	-0.0825936	0.0277931	-0.188439	0.403603	0.271803	-0.195918	0.0986537	0.229551
itS(GCU)F	itS(GCU)F		1.5921	0.495567	-0.0188501		-0.218302	0.111466		-0.199393	-0.154303	0.588686	-0.310899	0.00155972	-0.781163	-1.22144	0.474087	0.0683287	-0.135567	0.00258717
iYML133C-0	iYML133C-0		1.5918	-0.64852	0.811362		0.377948	0.0666461		0.393453	-0.226062	-0.217252	-0.16503	-0.0930572	0.593064	0.359268	-0.151319	-0.127449	-0.00357695	0.149976
iYFL021W-1	iYFL021W-1		1.5877	1.22394	-0.650377		0.950374	1.11922		0.11755	-0.00948196	0.517013	0.454442	0.414664	0.558823	0.346817	0.586962	0.213522	0.0831936	-0.0326017
itF(GAA)P1	itF(GAA)P1		1.58739	1.67032	0.529602		0.55736	0.506108		0.223868	0.277259	0.397645	-0.221189	0.468947	-0.917436	-0.0718785	0.0358861	-0.124747	0.154155	0.283693
iYIL133C	iYIL133C		1.58491	-0.124155	0.21108		0.861514	0.571478		0.370348	0.448115	0.0782856	-0.396345	0.292669	0.318156	0.285346	-0.279256	-0.224952	-0.343965	0.514341
iYER044C	iYER044C		1.58411	0.741792	-2.08375		2.35912	2.26296		0.419632	0.961217	1.67949	0.709137	0.349942	0.676671	0.440674	0.341851	-0.716051	1.34536	0.37522
iYGL054C	iYGL054C		1.57592	1.87058	0.5965		-0.152257	-0.442175		0.160639	0.0234267	-0.500453	0.277852	-0.059461	-0.52132	0.485494	-0.65787	-0.0385215	0.482529	-0.267911
iYER157W	iYER157W		1.57583	1.51614	0.511405		0.105276	0.273738		-0.0252203	-0.263285	-0.176869	0.1753	-0.0745047	0.596806	0.14124	-0.100631	0.738878	0.0335769	0.0110555
itM(CAU)P	itM(CAU)P		1.57401	2.28176	-0.0621336		0.929893	0.905371		-0.0532171	0.453079	0.76698	-0.132031	0.185123	0.470839	0.292796	0.436617	-0.11393	0.0181728	0.183004
iYJL196C	iYJL196C		1.57044	0.551364	-0.391489		1.05264	1.01902		0.20444	-0.0062133	1.2386	0.0132906	-0.0989414	0.0946498	0.119111	0.666952	0.0432678	1.17652	0.157413
iYLL039C	iYLL039C		1.56941	-0.191761	0.868757		0.418821	0.609282		-0.0145289	-0.0566695	0.41853	-0.202669	0.19407	0.337654	-0.608175	0.615942	-0.256709	-0.240489	0.205123
iYBR201W-0	iYBR201W-0		1.56618	1.27088	0.0605042		0.98409	0.630222		-0.0372325	1.15426	0.357852	0.0303567	0.483547	-0.528995	0.527684	0.504275	-0.0126698	0.13339	0.129946
iYDL075W	iYDL075W		1.56348	1.79829	-0.252466		2.14677	1.93043		0.934025	0.793148	0.361095	0.315165	0.745471	-0.0229296	-0.281177	0.0461007	-0.757948	-0.0189806	1.28809
iYJL200C	iYJL200C		1.561	0.443217	0.127136		0.994355	0.899616		0.522933	-0.00460578	0.437623	0.201847	0.277202	0.0935214	0.160403	-0.116648	-0.342552	0.696404	0.273144
iYGL123W	iYGL123W		1.55846	1.0644	0.949029		0.945532	0.747749		0.432402	0.288541	0.00701993	-0.01616	0.474285	0.353271	0.455792	-0.101989	0.10506	0.243415	0.308961
iYGRCdelta16	iYGRCdelta16		1.55267	1.05541	0.425709		0.372283	0.453448		0.110274	0.0368339	-0.275463	-0.164551	0.386593	-0.0836257	-0.043562	0.0742543	0.040686	0.00865454	0.511628
iYNL036W	iYNL036W		1.54433	-0.023131	0.819745		0.50638	0.324779		0.298087	-0.114515	-0.13965	-0.161993	0.0637847	0.438095	0.278502	-0.0433437	-0.360304	0.152454	0.362847
iYOR317W	iYOR317W		1.53922	-0.159259	-1.76457		0.0624828	-0.156784		0.0547463	0.301116	-0.358722	-0.131614	-0.00448289	0.298145	-0.109978	-0.159963	0.147627	-0.0102602	-0.0487802
iYOR354C-0	iYOR354C-0		1.53833	0.712473	0.523493		0.798677	0.889912		0.129774	0.0710844	0.263339	0.499271	0.249423	-0.0174193	0.267288	0.0876525	-0.615807	0.682377	0.273749
iSNR65	iSNR65		1.53399	0.237418	-0.423137		1.24941	1.11442		0.442437	0.340407	0.151281	-0.095712	0.365354	0.781244	0.224932	0.128721	0.154453	0.0271376	0.66318
iYJL027C	iYJL027C		1.52841	1.00609	0.732105		0.224613	0.119821		-0.145665	0.822969	-0.0952942	0.0296519	0.189729	0.506472	-0.316695	-0.267505	-0.0162425	-0.0556742	-0.251349
iYPL057C	iYPL057C		1.52403	-0.796452	-1.33493		0.462583	0.858751		-0.0401663	-0.243367	0.614875	0.0767472	-0.249559	0.869716	-0.341595	-0.289717	0.184758	-0.205713	0.287963
iYBL029W	iYBL029W		1.52299	0.297525	-0.861557		1.29445	0.121275		0.92507	0.654825	0.0202672	-0.000508438	0.322529	-0.120465	1.07897	0.566804	-0.235621	0.184278	-0.199311
iYJL024C	iYJL024C		1.52016	2.36159	0.77835		0.193423	0.459384		-0.117357	-0.834409	0.257034	0.0524006	-0.288032	0.329634	-0.339591	1.40788	0.121336	-0.569334	0.319093
iSNR44	iSNR44		1.5191	0.742974	0.158772		1.75096	1.56836		0.600059	0.923191	0.578707	0.221434	0.584242	-0.412401	-0.00725148	-0.0557494	-0.127778	0.666988	0.897045
iYDL130W	iYDL130W		1.50927	0.210458	0.300028		2.10559	1.20392		0.418088	2.15075	0.600843	-0.232786	0.178267	0.571879	0.237414	0.415587	0.162438	0.355578	0.725433
iYLR246W	iYLR246W		1.50808		0.912422		-0.269233	1.13802		-0.735361	-0.41002	0.25908	0.267851	0.522279	-0.544342	-0.469431	-1.11894	-0.151633	0.562582	0.675908
iYBL045C	iYBL045C		1.50805	-0.869973	-1.98201		1.55847	1.61947		0.156795	0.818046	0.989949	0.305377	0.297581	0.718353	0.382847	-0.0974577	0.467708	-0.249762	0.344573
iYOR096W	iYOR096W		1.50681	2.38999	-0.0811536		-0.141116	0.440674		-0.344438	0.0168062	-0.236803	0.686222	-0.212644	-0.185294	-0.145931	-1.48552	-0.252583	-0.516585	0.385643
iYMR198W	iYMR198W		1.5056	0.333948	-0.0605413		0.543319	-0.0173705		0.290468	0.462644	-0.0222513	-0.259633	0.0966343	0.0280486	-0.405549	1.03466	-0.330299	0.0619107	0.00384787
iYBR209W	iYBR209W		1.50555	0.911788	0.176832		0.964485	0.516475		0.165252	0.490513	0.275254	-0.382369	0.772282	-0.332002	0.487833	1.76357	-0.106462	-0.949347	0.0779561
iYDL082W	iYDL082W		1.50483	1.74534	0.763723		1.68177	1.43842		0.64041	0.382925	0.246019	0.406993	0.460572	0.663394	0.54523	0.459668	0.347933	0.828669	0.552562
iYFR054C-1	iYFR054C-1		1.50239	-0.162591	-0.369535		1.04927	1.29269		-0.058591	0.259111	0.761005	0.514578	-0.0415432	0.667255	0.427926	-0.158465	-0.0236798	0.599298	0.305057
iYHR142W	iYHR142W		1.502				0.807254	0.442355		0.190604	0.502576	0.419131	-0.0130622	-0.00294573	-0.0630316	0.0832123	0.627714	0.149594	0.067564	0.0970525
itR(UCU)M1	itR(UCU)M1		1.50192	0.628019	0.624261		-0.204518	0.0114982		-0.155378	-0.000434086	-0.180211	-0.801417	0.261234	0.365868	-0.348233	-0.445394	0.0436004	0.0267326	0.294165
iYOR026W	iYOR026W		1.49603	-0.107684	0.254437		0.344191	0.0893595		0.0974699	0.237585	-0.0552755	-0.0551558	-0.0244467	0.332497	0.0858192	0.115018	-0.192825	-0.534665	0.00102871
iYDR261C-1	iYDR261C-1		1.49465		-0.173589		0.706404	0.658185		0.205603	0.266085	0.00594132	-0.00203683	0.315524	-0.122154	0.342299	-0.0195847	0.516847	0.654811	0.42827
itK(UUU)L	itK(UUU)L		1.49027	0.155677	-0.255511		0.132564	0.037244		-0.315947	-0.0261158	-0.0796868	-0.199741	-0.137157	0.215171	0.373989	0.970971	-0.130356	0.6851	0.181923
iYLRWdelta14	iYLRWdelta14		1.4856	1.34339	0.387748		0.295015	0.421522		-0.333417	-0.150328	-0.184204	0.0777066	-0.102826	0.498923	-0.0515119	1.41337	0.132504	-0.199948	0.409452
iYMR158W	iYMR158W		1.48504	0.702385	0.92031		0.515248	0.45498		0.0446301	0.733419	0.432752	-0.0140537	-0.0328749	0.185465	-0.539953	-0.588414	-0.28485	0.18424	0.0905292
iYDR451C	iYDR451C		1.48375	0.304477	-0.951987		0.565235	0.648672		0.053098	-0.111431	0.0939499	-0.112927	0.121171	0.696193	0.945416	-0.590318	-0.186247	1.32	0.382389
iYML026C	iYML026C		1.47534	-0.884762	0.369017		0.105807	-0.156807		0.224589	-0.128367	-0.336976	-0.289359	-0.0218176	0.160885	-0.261195	0.35985	-0.308049	0.0375891	0.164512
itT(AGU)J	itT(AGU)J		1.47329	1.72717	0.72703		1.66312	1.53504		0.449856	0.329964	1.42921	-0.171285	0.408566	0.293677	0.384248	0.444139	-0.697941	1.56269	0.393142
iYPL266W	iYPL266W		1.47301	1.81137	-1.16623		1.3619	1.13		0.328047	0.128258	0.499137	0.536985	0.27429	0.564053	1.07324	0.621634	-0.355152	0.457372	0.109586
iYJL133W	iYJL133W		1.47057		0.960034		-0.328534	0.127763		-0.430186	-0.241843	-0.0307776	0.158673	-0.197817	-0.361613	-0.0540816	-0.501412	0.0694925	-0.0102988	0.214779
iYHR007C	iYHR007C		1.46722	1.01264	-0.430521		0.793354	0.388611		0.0327403	0.549746	0.731089	0.0917716	-0.170421	0.068711	0.454675	0.544918	-0.150438	-0.13949	-0.187512
iYKR075C-1	iYKR075C-1		1.46332	0.541337	0.957636		0.347034	0.387063		0.0172562	0.0322875	0.327956	-0.153497	0.150722	0.443689	0.289922	-0.198377	0.107094	0.0141803	-0.0857311
iYKL069W	iYKL069W		1.45743	0.92372	-0.260633		0.508687	0.469495		0.285526	0.348223	0.116787	-0.104888	0.493793	-1.15705	0.066263	-0.427203	0.2777	-0.00733449	0.403523
itV(AAC)L	itV(AAC)L		1.45681		0.0882168		0.673717	0.661116		0.225615	0.509722	0.248688	-0.0542772	0.769379	-0.835332	-0.28364	0.269743	-0.0110005	0.384731	0.190954
itV(CAC)D	itV(CAC)D		1.44977	1.13962	-0.354215		0.498219	0.454752		0.198677	0.00619474	-0.00606386	-0.135898	0.625294	-0.594999	-0.210008	1.0764	0.0960356	0.501257	0.227709
iYOR235W	iYOR235W		1.44579	1.6488	-1.64504		1.79639	1.40785		0.912741	0.658005	0.539646	0.26402	0.750493	-1.00783	0.404041	0.0578812	0.0284706	0.820802	0.735375
iYDR043C-2	iYDR043C-2		1.44263	1.29177	-1.78016		0.365806	0.350148		-0.0769494	-0.17932	0.201607	0.289954	0.307483	0.169277	0.586439	0.839453	-0.249035	-0.208252	-0.359659
iYPL141C	iYPL141C		1.43147	0.227376	0.523502		0.280094	0.277455		-0.0840296	-0.0255206	0.342518	0.264786	-0.0628384	-0.407669	0.599055	-0.00145464	0.0748563	0.559041	-0.0911371
itV(AAC)K1-0	itV(AAC)K1-0		1.42801	0.488702	-0.798544		0.620191	0.519493		0.272006	0.212982	-0.101207	-0.174315	0.573058	-0.0821306	0.269827	0.0673928	0.0497973	0.421253	0.29635
iYLR296W	iYLR296W		1.42417	3.44889	-2.32847		0.718771	0.574945		0.338231	0.0675528	0.671363	0.00788252	-0.0401026	0.697043	-0.186293	-0.0801414	-0.40673	-0.335219	-0.124068
iYHL016C	iYHL016C		1.41658	1.72771	0.219228		-0.166953	-0.0421977		0.030833	-0.088248	-0.417031	0.118178	-0.0758529	-0.293515	-0.629186	-0.374478	0.00461414	-0.612766	0.240595
iYMR194C-A	iYMR194C-A		1.40793	0.623538	-0.876245		0.0390847	-0.230892		-0.28827	-0.157418	-0.157264	-0.218887	-0.31158	0.866885	0.820055	0.751643	-0.412223	0.22782	-0.126371
iYDL048C-0	iYDL048C-0		1.40786	0.674144	-1.3157		0.707299	0.279978		0.0140037	0.359039	0.876396	-0.495223	-0.0945639	0.499215	0.454493	0.894884	-0.0579047	0.0715504	-0.226567
iYEL045C	iYEL045C		1.40725	0.297702	0.788151		2.11805	0.466614		0.793751	2.25999	-0.102108	-0.215448	0.352651	0.74322	0.454038	1.48382	-0.205905	1.08349	0.186149
iYLR388W	iYLR388W		1.40179		-0.694798		0.932052	0.383828		0.589713	0.287574	-0.15509	-0.0261176	-0.218143	0.353197	-0.0956919	0.452683	0.419265	-0.134177	0.52822
iYOR182C	iYOR182C		1.40001	1.2769	0.486619		-0.00155977	-0.304407		0.877304	-0.635095	-0.457959	-0.0570524	-0.0460806	-0.195736	-0.631155	-0.678605	-0.150486	-0.371373	0.0264742
itQ(UUG)D2	itQ(UUG)D2		1.39945	0.582393	0.726761		0.89594	0.948741		0.148965	0.289014	0.471573	-0.14869	0.386532	0.644559	-0.157335	0.477606	0.191267	0.252322	0.239837
iYGRCdelta30	iYGRCdelta30		1.39208	1.83777	0.767842		0.62859	0.435617		0.177287	0.50627	0.335341	-0.168577	0.0476185	-0.0748184	-0.192976	-0.0494413	0.027173	-0.0569126	0.254385
iYER028C	iYER028C		1.39177	-0.813879	-0.580101		1.47654	0.136447		0.632692	2.09872	0.510091	0.105968	-0.00231221	-0.664459	0.401981	-0.154793	-0.186544	-0.0932688	-0.224059
iYML122C	iYML122C		1.39083		-0.736763		0.725892	0.783466		0.125961	0.0185227	0.225308	0.322127	0.0120852	0.778722	0.257245	-0.011196	0.045	0.121615	0.160445
itD(GUC)G2	itD(GUC)G2		1.38618	0.777197	0.559498		1.08453	1.12579		0.253704	0.365025	0.367016	-0.141914	0.484026	0.622989	0.189238	0.0932777	0.374718	0.157206	0.459123
iYLR401C	iYLR401C		1.38522	-0.456132	0.690271		0.197694	-0.158564		-0.0415206	-0.0498293	-0.145986	-0.169724	-0.17899	0.187546	0.46302	0.929055	-0.00389576	0.00957048	-0.00284762
iYGL088W	iYGL088W		1.38398	1.07547	0.917593		0.70956	0.584749		0.627571	0.199039	-0.0256595	0.0266437	0.591507	-0.75471	-0.0826811	-0.484116	0.26122	0.365555	0.354156
iYHL033C	iYHL033C		1.38173	0.0664688	0.909374		0.472493	0.172278		0.406423	-0.0129608	-0.47582	-0.0465439	0.37191	-0.426006	0.150935	0.522167	0.0794394	-0.0752992	0.352957
iYKL164C-1	iYKL164C-1		1.37929	0.741426	0.135931		0.682865	0.577936		0.184373	0.00487441	0.392385	0.061221	0.155566	0.37571	0.301477	0.481457	0.141359	0.917586	-0.0483925
iYKR092C-0	iYKR092C-0		1.37873	0.86926	0.374725		0.659524	0.843057		0.0674018	-0.0331481	0.467965	-0.226371	0.000918272	0.496092	0.100182	-0.389129	-0.367147	-0.590439	0.606135
iYMR185W	iYMR185W		1.36717	0.812879	-0.0641947		1.2078	1.24945		0.305956	0.312272	0.593377	0.440639	0.412077	0.198182	0.0942067	0.0164346	-0.857602	0.00179057	0.326865
iYOL020W	iYOL020W		1.36291	-0.3268	0.11677		0.642248	0.316887		0.25816	0.280046	0.210056	-0.00430943	-0.0158406	0.147721	0.142396	0.356991	0.331326	-0.0508383	0.025113
itI(AAU)G	itI(AAU)G		1.36096	1.48369	-0.939065		0.6449	0.75856		-0.00503407	0.0454371	0.174554	0.00444199	0.70862	-0.137627	0.0287954	1.2687	0.061329	-0.146645	0.14456
iYER159C	iYER159C		1.36066	1.37103	0.063888		0.591909	0.332433		0.185541	0.338977	0.292693	0.0826395	-0.284584	0.586021	0.217264	-0.35475	0.146611	0.371217	0.00108781
itW(CCA)G1	itW(CCA)G1		1.35796	0.250168	0.353658		0.571723	1.06167		-0.0523406	-0.00753789	0.686298	-0.0210635	0.694114	0.496733	-0.543187	0.374849	-0.248039	1.25195	-0.0583332
iYLR010C	iYLR010C		1.35442	-0.190897	-0.0271882		0.673034	0.637398		0.485224	0.0190898	-0.0952051	0.312577	0.328888	-0.691619	-0.353447	0.0656684	0.0983035	-0.816192	0.488564
iYGR229C	iYGR229C		1.34765	0.0428031	-1.74548		0.859683	0.343249		0.496233	0.834882	0.134794	0.577475	0.318389	-1.49457	0.139998	-0.079971	-0.0978064	0.41135	0.00507512
iYOR268C	iYOR268C		1.34644	-0.737906	-0.0315877		0.968447	1.26857		0.00868509	0.293256	0.255114	0.250134	0.599673	0.0393783	-0.02699	0.428203	-0.131435	-0.412361	0.603817
iYJL107C	iYJL107C		1.34477	0.971876	-0.441758		0.765003	1.08925		-0.225309	-0.164043	0.630459	0.284306	0.0308204	1.62174	0.283332	0.702866	0.0161029	-0.662618	-0.0523056
iYDR524C	iYDR524C		1.34341	0.0247104	0.0591669		1.15189	0.695259		0.618232	0.371503	-0.225541	-0.140185	0.58095	0.566151	-0.0221331	1.0354	0.242578	0.398865	0.354983
iYLR055C	iYLR055C		1.33471	0.687745	-0.570857		0.967348	0.51928		0.435796	0.82174	-0.488213	0.103206	0.31235	0.298706	-0.348527	0.549223	0.407325	-0.0335219	0.464909
iYOR380W-0	iYOR380W-0		1.33367	0.597178	0.189168		1.48849	0.853514		0.574563	1.1842	0.732373	0.435766	-0.0350131	0.15932	0.183751	-0.278265	0.1242	-0.52969	-0.019759
iYPR036W	iYPR036W		1.33201	0.601601	0.493903		-0.813804	-0.772475		-0.450808	-0.375972	-0.0761217	-0.412323	-0.482706	0.109142	-0.313829	0.113046	-0.418572	-0.710107	-0.340859
iYERCdelta10	iYERCdelta10		1.33059	0.888422	0.891183		1.16344	1.34583		0.287938	0.358241	0.198368	0.316693	0.796574	0.563973	-0.368231	0.645192	0.172881	-0.386489	0.32441
iYHL045W	iYHL045W		1.3266	-0.217446	0.241321		0.826863	0.331716		0.162324	0.860307	0.207256	-0.0215162	-0.136292	0.552155	0.544108	-0.496515	-0.523085	0.647083	0.112535
iYHR105W	iYHR105W		1.31939		0.652345		0.133375	0.43792		-0.0360013	-0.462841	0.280497	0.130474	-0.0972994	0.0365904	-0.167006	0.00396542	0.0198819	-0.695061	0.164928
iYIL149C	iYIL149C		1.31802	0.530653	0.901002		0.55114	0.505706		0.260526	-0.0675406	-0.326298	0.0798366	0.314929	0.0160179	-0.257261	0.57504	-0.447967	-0.110535	0.517739
iYKL006C-A	iYKL006C-A		1.31783	0.787684	0.787729		0.656438	0.411788		0.331939	0.290307	-0.301636	0.0161233	0.319602	0.00281743	0.262135	-0.0875797	-0.282422	0.518592	0.400915
itH(GUG)E1	itH(GUG)E1		1.31226	0.237544	-0.154055		0.0807091	0.119626		-0.211041	0.598935	0.787932	-0.113703	0.428133	-2.32002	0.42829	-0.484103	0.254889	1.05077	-0.167972
iYLR048W	iYLR048W		1.30894	-0.128396	0.386374		0.833741	0.427136		0.394794	0.562753	-0.710494	0.331293	0.0882348	-0.0973862	0.352462	-0.104597	0.192705	0.0238725	0.706044
iYML133C-1	iYML133C-1		1.30819	-0.0217712	0.741808		0.0281993	-0.309132		0.259493	-0.367032	-0.49232	-0.450628	-0.100954	0.94287	0.497199	-0.124241	-0.154164	-0.288948	0.00702553
iYPL277C	iYPL277C		1.30718	0.441143	-0.478744		0.683628	0.489203		-0.112107	0.910652	0.603376	0.199518	0.0214803	0.253914	0.455905	-0.468399	-0.214428	1.12501	-0.256459
iYBR113W	iYBR113W		1.30613	0.827671	-0.881019		0.932482	0.797793		0.10963	0.333182	0.581902	-0.0331874	0.125183	1.17633	0.617082	-0.0159577	-0.116835	-0.023472	-0.0639566
itK(CUU)G3	itK(CUU)G3		1.30595	1.13949	0.834109		-0.00162996	-0.206621		0.0832587	0.372134	-0.159148	-0.520102	0.423569	-2.39759	-0.216594	0.243224	0.032697	0.107872	0.585771
iYDLWtau1	iYDLWtau1		1.3059	0.901862	0.217525		0.421614	0.247153		0.0107946	0.468895	0.266846	-0.386151	0.072476	-0.613372	-0.223388	0.365805	0.101494	-0.0140362	0.388146
iYER071C	iYER071C		1.29976	0.876942	-0.543918		0.804874	1.03553		0.196417	0.2176	0.812866	0.38384	0.3119	-1.07849	0.123213	-0.378057	0.512996	1.01015	0.264065
itH(GUG)G2	itH(GUG)G2		1.29958	0.594802	0.256294		1.29589	1.66185		0.203167	0.00792083	0.792863	0.110358	0.72635	0.621293	0.23912	0.517089	0.272036	0.476473	0.407099
iYOR358W	iYOR358W		1.29883	0.65316	0.540052		-0.33508	-0.462439		-0.0855066	-0.103209	-0.45949	-0.0808282	-0.0310436	-0.390734	-0.120403	0.261398	0.0350578	-0.665737	-0.123404
itK(CUU)P	itK(CUU)P		1.29761	0.790748	0.112503		0.85579	0.50638		0.310276	0.272762	-0.00704634	0.0820191	0.360575	-0.0146672	0.409408	0.879869	0.209392	0.333107	0.141302
iYIL015W	iYIL015W		1.29751	0.766234	0.44748		1.10479	0.925498		0.236194	0.354693	0.135469	0.0312409	0.409283	0.558774	0.0942553	1.10297	0.13418	0.276949	0.374703
iYKLCdelta5	iYKLCdelta5		1.29618	2.22835	0.476673		1.95745	2.23338		0.378349	0.755985	1.08155	0.275585	1.03895	-0.1195	0.417567	-0.128946	-0.149253	0.574046	0.814168
iYJLWdelta15	iYJLWdelta15		1.28907	1.24951	0.775177		1.16609	1.22524		0.00105754	0.566998	0.609018	0.166116	0.227802	0.470119	-0.637404	1.4296	0.296532	0.940952	0.416254
iYCR102W-A	iYCR102W-A		1.28631	0.312385	0.357418		0.4162	0.232303		-0.0443621	0.790707	0.251381	0.000582587	-0.252291	0.470479	-0.237682	-0.596291	-0.00849307	0.318523	-0.000903655
iYIR020W-B-1	iYIR020W-B-1		1.28267		0.965668		1.02934	0.0881516		1.17697	-0.014064	-0.00750972	0.428216	0.00134166	-0.297783	0.0627136	0.501285	-0.271988	0.127851	-0.212296
iYER111C	iYER111C		1.28127	2.10107	-0.984111		0.204617	0.401596		-0.124119	-0.0949209	0.431561	0.0351025	-0.0913726	0.153489	0.197283	-0.386958	-0.132116	1.21764	0.0196271
isnR37	isnR37		1.28124	1.5318	0.56755		1.75337	0.98954		0.269466	0.876431	1.37031	-0.0527953	-0.993191	0.419064	1.19595	0.0486339	-0.307229	0.475929	0.737495
iYLR324W	iYLR324W		1.2796	1.04949	0.484141		0.591376	0.300927		0.377944	0.474378	-0.483977	-0.129807	0.620514	-0.720115	0.524857	-0.378074	0.0523154	0.492472	0.481388
iYNR050C	iYNR050C		1.27934	0.793405	0.0143085		1.69786	1.30755		0.771215	0.615553	0.184308	0.632613	0.550753	-0.321653	0.214511	0.332958	-0.650655	1.11449	0.633181
iYDL134C	iYDL134C		1.27387	1.68022	-0.383619		0.842783	0.706186		0.293865	0.370094	0.0454388	0.122216	0.363647	0.443658	0.265548	-0.0881273	-0.000480786	0.822124	0.185942
iYJR159W	iYJR159W		1.26494	0.738099	-1.3828		-0.039588	0.230785		-0.368696	-0.15601	0.0378539	0.0473213	-0.271877	1.23196	0.0547618	-0.0913613	0.158805	0.234513	-0.118039
iYJL160C-1	iYJL160C-1		1.26431	0.636207	-0.955572		-0.0950055	-0.279698		-0.345644	6.41985e-05	-0.0909088	-0.161758	-0.00249951	-0.0605599	0.522217	0.890416	-0.442942	1.12732	-0.234919
iYGR290W	iYGR290W		1.25795	1.41458	-0.354747		1.45541	1.30552		0.463893	0.268285	1.22405	0.188435	-0.089839	0.27697	0.445699	-0.282274	-0.280381	-0.577814	0.387501
iYPR159W	iYPR159W		1.25681	1.74248	0.952781		1.10501	0.875116		0.187325	0.238975	0.172464	0.077929	0.424994	0.495748	1.18593	0.666529	0.329703	0.823429	0.224789
iYHR093W	iYHR093W		1.25262				0.347512	-0.182128		0.170963	0.223806	-0.116967	0.100569	-0.0299261	-0.445992	0.31313	0.747719	-0.40863	-0.225309	-0.125413
iYDR339C	iYDR339C		1.25129	0.787078	0.359696		1.16687	1.20622		0.292351	0.534066	0.616967	0.108985	0.655323	-0.681296	-0.208839	0.5358	0.239154	0.100288	0.476776
itD(GUC)J2	itD(GUC)J2		1.25003	1.04929	-0.393008		1.20183	1.16339		0.387202	0.334059	0.450514	-0.0841931	0.763572	0.0900834	-0.0647168	0.75141	0.0200692	0.379331	0.379147
iYHR149C	iYHR149C		1.2497				1.01007	0.774138		0.325567	0.257884	0.109851	0.423712	-0.0131169	0.255445	0.0640782	0.563298	-0.121183	0.728042	0.38219
iYFL014W	iYFL014W		1.24837	1.40368	0.983407		-0.936707	-0.702037		-0.396634	-0.609807	-0.399063	0.54615	-0.604361	-0.00980891	-0.501004	-0.104753	-0.12046	-0.0964165	-0.601054
itF(GAA)G	itF(GAA)G		1.2437	2.14265	-0.117491		0.49862	0.451343		0.238517	0.235783	0.471817	-0.15449	0.184565	-0.415028	-0.178709	-0.315892	-0.0147569	0.295016	0.151686
iYOR280C	iYOR280C		1.24088	-0.701061	0.626357		1.31206	1.07645		0.42256	0.312276	0.398332	0.64783	0.0398142	1.37004	0.562077	-0.0296577	-0.198933	0.13902	-0.0524122
itK(CUU)J	itK(CUU)J		1.23975	-0.275737	0.745646		1.17032	1.03741		0.37261	0.32658	0.349443	-0.000329116	0.609483	-0.0400211	0.610225	0.377282	0.42518	0.478107	0.364811
itF(GAA)D	itF(GAA)D		1.23601	-0.514273	0.837889		-0.697282	-0.35331		-0.526188	-0.355206	-0.0446106	-0.335442	-0.0152574	-0.24795	0.0219577	-0.127578	0.037642	0.164838	-0.209143
iYHR006W	iYHR006W		1.23518	1.08605	0.297205		1.00416	0.724641		0.391057	0.441533	-0.0401732	0.233504	-0.000452861	0.335555	-0.0707617	0.231924	0.148146	0.419828	0.524824
itY(GUA)J1	itY(GUA)J1		1.23332	0.725308	0.510018		0.53246	0.577673		0.248793	0.326568	-0.203232	-0.0323733	0.771905	-0.656054	-0.131432	0.0374695	0.238068	0.207221	0.360547
iYJR150C-0	iYJR150C-0		1.23248	0.892407	-0.069889		-0.185071	0.0729395		-0.144861	-0.336724	0.0687462	0.0233319	0.0265886	0.226083	0.0716102	-0.332715	0.2224	0.304946	-0.244512
YHLCsigma1	YHLCsigma1		1.2304	0.675579	0.0143598		0.579288	0.713993		-0.0682589	0.250662	0.565099	-0.265232	0.186743	0.48812	-0.411166	0.480539	0.0438194	-0.166262	0.18462
iYIL118W	iYIL118W		1.23024	1.98008	0.329256		0.812569	0.621188		0.156776	0.303901	0.939153	0.335575	-0.02048	-0.711243	0.0149821	0.868931	0.603011	-0.746362	-0.187539
itR(UCU)G1	itR(UCU)G1		1.22482	0.601599	0.157713		0.244399	0.507521		-0.00294443	0.238687	0.331835	-0.00132416	0.570899	-0.873385	-0.349007	-0.0598469	0.548649	0.100772	-0.000749949
iYNL104C	iYNL104C		1.22238	-0.266894	-1.53608		0.488283	-0.0538832		0.236269	-0.0102238	0.203365	-0.527377	0.00711468	0.117295	0.48918	0.999802	-0.193156	-0.270702	0.000248699
iYGR118W	iYGR118W		1.22205	1.47441	0.950851		1.3216	1.07489		0.672309	0.682404	0.287602	-0.288849	0.557006	-0.238326	-0.541989	-0.0707536	-0.493027	0.633618	0.898164
iYPL179W	iYPL179W		1.21971	1.74784	-5.66796		0.397264	0.26202		0.104479	0.2151	0.133569	-0.217466	0.0932716	-0.00573583	-0.105021	0.285921	0.232172	0.385789	0.150277
iYBLWdelta10	iYBLWdelta10		1.21846	0.330272	0.75468		0.397858	0.555356		0.0594576	-0.0900718	0.0712493	-0.16717	0.366493	-0.514558	-0.186253	0.533391	0.0991266	1.1634	0.499143
itK(CUU)K	itK(CUU)K		1.21027	0.679324	0.195362		0.474378	0.395113		0.250534	0.178003	0.458944	-0.119398	0.609402	-1.3605	0.319789	0.020643	0.191795	-0.0521108	0.0103319
iYLR295C	iYLR295C		1.20999	1.10515	-1.36212		1.58349	0.92789		1.021	0.546377	0.703195	-0.052536	0.128022	0.71534	-0.149656	-0.0303919	-0.00482506	-0.0307074	0.1584
itD(GUC)D	itD(GUC)D		1.20965	0.390591	0.370981		0.821163	0.756293		0.191684	0.228322	0.146927	-0.592415	0.298421	0.649919	0.114262	0.330545	0.402371	0.0588771	0.653795
iYLR452C	iYLR452C		1.20835	0.275851	0.672837		0.457131	0.570443		-0.0288125	-0.0379219	0.543713	0.168371	0.274539	-0.2488	0.399143	0.246166	-0.0165272	0.763706	-0.135997
itT(UGU)G2	itT(UGU)G2		1.20825	1.39769	0.941551		1.28936	1.25797		0.277009	0.543196	0.489308	-0.0847574	0.983263	-0.785218	0.336245	0.714107	-0.263194	0.38231	0.615558
iYEL066W	iYEL066W		1.20654	1.17276	-0.0862727		-0.0131282	0.277786		-0.197603	-0.142866	0.319321	0.0842231	-0.0382382	-0.212067	-0.153243	-0.243724	-0.00173733	-1.08312	0.00055908
iYHR098C	iYHR098C		1.2043	-0.35872	-3.36574		-0.46304	-0.504352		-0.316667	-0.207721	-0.22557	-0.0942571	-0.178437	-0.212583	0.195824	0.265377	-0.174309	1.57725	-0.297858
iYMR046W-A	iYMR046W-A		1.19977	0.796613	0.187819		0.568506	0.716288		0.0700489	0.602005	0.287047	-0.359766	0.582021	0.495314	-0.261103	-0.626748	0.0735515	0.359666	0.156318
iYERCdelta20	iYERCdelta20		1.19805	0.297239	-0.00182884		0.416398	0.0320319		0.0180816	0.235579	-0.0617859	-0.145317	-0.14455	0.451095	-0.0462017	1.18818	0.146411	0.20575	0.0171554
iYHL049C-1	iYHL049C-1		1.1961	0.320418	-0.044693		-0.378622	-0.496809		-0.00530834	-0.449285	-0.222102	-0.513583	-0.326065	0.631388	0.00799472	-0.293904	-0.331467	-0.483395	-0.102615
iYPR005C	iYPR005C		1.19263	-0.0529342	-0.251346		1.25887	0.979184		0.107959	0.886598	0.758503	0.132138	-0.0330635	1.39935	0.427399	-0.0608101	-0.054053	-0.142686	-0.0549706
iYHL025W	iYHL025W		1.19	0.671071	0.536363		0.616753	0.412207		0.0873602	-0.0167306	0.433083	-0.00526742	0.00597049	0.266035	0.797572	0.307538	-0.199147	-0.0739697	-0.0392537
iYFL016C	iYFL016C		1.18701	0.724572	0.705544		-0.0390652	0.319621		-0.221788	-0.320623	0.332662	0.0385397	-0.211051	1.2093	-0.455843	-0.147879	-0.0999079	-0.378121	-0.256157
iYBR134W	iYBR134W		1.18619	0.70235	0.782003		-0.0681743	0.141296		-0.047304	-0.0057263	-0.182366	-0.145797	0.518779	-0.985922	-0.193286	-0.0475328	0.188899	-0.237764	0.196291
iYJR094W-A	iYJR094W-A		1.17754	1.1162	0.951298		0.99879	0.593215		0.51912	0.284674	-0.095156	0.0304275	0.441665	0.0120271	0.765163	0.106403	-0.0216689	0.346972	0.316883
iYFR033C	iYFR033C		1.17538	1.45071	0.0476701		0.0952031	0.0398753		-0.0504056	0.269203	-0.335428	-0.0323834	-0.113942	0.177299	-0.481455	0.0538037	0.0638204	-0.403705	0.255433
iYLR060W	iYLR060W		1.17471	0.343548	-1.64579		0.261627	0.305038		0.0425669	0.172273	-0.568747	0.0819462	0.41248	-0.333161	0.288055	-0.347317	-0.274883	0.0104595	0.479482
iYLRCdelta18	iYLRCdelta18		1.17209	0.901951	0.98322		-0.494352	-0.142159		-0.39028	-0.279562	0.351393	-0.163141	-0.0113333	-1.2196	-0.142213	-0.208646	-0.056806	0.228896	-0.0656197
iYKL165C	iYKL165C		1.17043	0.959691	-0.118454		1.09244	1.15534		0.309584	0.237039	0.373881	-0.0828685	0.691068	-0.498948	0.216195	0.447269	0.253519	0.255905	0.668749
itF(GAA)M	itF(GAA)M		1.16742	0.611422	0.881331		0.451099	0.230593		0.129908	0.167569	-0.00319728	-0.185751	0.537235	-0.0123535	0.210633	0.77494	-0.290711	0.158951	-0.106271
iYGL102C	iYGL102C		1.16721	0.778175	-0.0285491		1.28367	1.30543		0.445773	0.53995	0.304159	0.356861	0.504052	-0.501585	-0.00605345	-0.191383	0.150789	0.0479998	0.757539
iYBR084W	iYBR084W		1.16677	-0.675254	0.266856		0.793061	1.01242		0.088821	-0.19291	-0.582042	0.0460567	0.578895	1.38859	0.469824	0.748245	0.682141	-0.197828	0.604066
iYMR006C	iYMR006C		1.16663	0.925282	0.30918		0.886328	0.604794		0.252096	-0.0304481	0.112428	0.410923	0.00299164	0.371075	0.140606	1.42148	0.0324575	-0.0356466	0.106315
iYKL060C	iYKL060C		1.16462	1.06657	-1.80586		0.860845	0.409529		0.131933	0.650439	-0.0416637	-0.317951	-0.051792	1.22927	0.274714	0.346754	-0.321761	0.589421	0.327426
iYGL032C	iYGL032C		1.16355	-0.8398	0.0565496		0.912121	0.854209		0.373859	0.246855	0.424871	0.286233	0.0681883	0.36653	-0.121147	-0.201463	0.0588228	1.26542	0.193074
itN(GUU)L	itN(GUU)L		1.16227	1.59342	0.830201		-0.0657744	0.0494266		-0.0642461	-0.180828	0.0677962	-0.0842084	-0.349058	0.0668935	-0.427407	-0.0307804	0.578869	0.41067	0.134599
iYPR014C-1	iYPR014C-1		1.16095	-0.0564908	-0.22641		1.48582	0.953706		0.349733	0.849937	-0.285915	1.13992	-0.487077	0.819648	1.11252	-0.211572	0.603204	0.000238746	0.533621
iYPL250C	iYPL250C		1.15896	0.100795	-0.572022		-0.278325	-0.320418		-0.0279757	-0.175683	-0.312165	-0.241347	-0.17368	0.30789	-0.610197	0.0832793	-0.281929	-0.559851	-0.0267651
iYNL337W	iYNL337W		1.15521	0.0382788	0.212166		-0.3049	-0.561679		0.00964213	-0.411709	-0.292706	-0.40651	-0.325138	0.697197	0.50883	-0.264304	-0.304986	0.232782	-0.239836
itS(AGA)E	itS(AGA)E		1.1531	1.78598	0.566091		0.450089	0.769731		0.013204	0.00302087	0.244833	-0.0215379	0.297734	-0.0543857	-0.388848	0.0929048	0.176233	0.882274	0.412674
itD(GUC)B	itD(GUC)B		1.15194	0.0263472	0.354054		0.860365	0.902974		0.0751991	0.361976	0.030698	-0.0841027	0.698207	0.750702	0.366635	0.47562	0.29911	0.332476	0.197207
iYLL064C	iYLL064C		1.1516	0.0270667	0.853026		0.194877	0.112414		-0.0996632	0.201318	0.194987	0.0911705	-0.244162	0.442998	-0.0337196	-0.105518	-0.270457	0.255783	-0.14495
iYIR015W	iYIR015W		1.15069	1.237	0.40837		0.658544	0.608217		0.363268	-0.127142	0.593585	0.147705	-0.0169905	-0.00670006	-0.383522	0.27539	-0.0700955	-0.801313	0.0650273
iYLR184W	iYLR184W		1.14565	-0.547804	0.264921		0.0389729	-0.0881363		-0.0130591	-0.086242	-0.137923	-0.330995	-0.0804941	-0.0497191	-0.488058	0.811291	-0.136246	-0.402269	0.22091
iYDR305C	iYDR305C		1.14337	-3.29024	-0.292312		-0.441359	-0.251731		-0.160028	-0.378888	0.128966	-0.0390892	-0.0963334	-0.99432	-0.353847	0.115935	0.403941	0.219267	-0.17021
iYKR101W-0	iYKR101W-0		1.14293	0.554795	0.594104		0.509254	0.17069		0.0304046	0.88858	0.30446	-0.158528	-0.0356357	-0.0674462	0.00272858	-0.232909	0.239441	0.287064	-0.0296105
iYPR029C	iYPR029C		1.14003	-0.265802	-0.17774		-0.210171	0.0510902		-0.290916	-0.185095	0.171073	0.291669	-0.0555872	-0.000183162	0.200887	-0.259905	0.373584	-0.075517	-0.432414
iYFR054C-2	iYFR054C-2		1.13975	0.470909	-0.269576		0.396049	0.51154		-0.00772564	0.000425821	0.496242	0.019086	-0.109148	0.312974	0.159185	-0.372106	0.039647	0.278069	0.0678642
iYOR380W-1	iYOR380W-1		1.13756	-0.0221773	-0.561549		1.38658	0.253483		0.762596	1.55848	0.19304	0.361129	-0.13658	0.00667762	0.340117	-0.426953	0.0992727	-0.336082	-0.143967
iYFL040W	iYFL040W		1.13721	0.948296	-0.31658		0.48492	0.27301		0.515691	0.228094	-0.236421	-0.38996	0.472546	-0.354578	-0.546244	-0.0261639	0.0726463	0.0691665	0.432906
iYJR115W	iYJR115W		1.13508	0.0886693	-0.87206		-0.553532	-0.429326		-0.400871	-0.112555	-0.113336	-0.150762	-0.243232	0.420398	-0.0332894	-0.331177	0.0636428	-0.246832	-0.427016
iYOR327C	iYOR327C		1.13018	0.120423	-0.897594		0.560269	0.660438		-0.0176041	0.222327	0.345929	0.419528	0.125033	-0.0576522	0.175498	-0.106389	-0.181574	-0.155143	0.0424828
iYLR300W	iYLR300W		1.12884	-0.0424398	-0.808881		0.420133	0.110832		0.1356	0.437096	0.354039	-0.209825	0.062317	-0.816016	0.293186	-0.116239	-0.000970654	0.00524878	0.0920101
iYGR189C	iYGR189C		1.12848	1.24795	-0.052739		0.258657	-0.119044		0.297425	0.352808	-0.350007	-0.14537	0.347836	-1.23112	0.00339729	0.251959	0.15492	0.513911	0.225234
iYMR205C	iYMR205C		1.12531	0.613923	-0.52539		0.406122	0.486003		0.0058189	0.00757873	0.199104	-0.0302334	-0.00175751	0.422141	-0.00697639	0.0192521	-0.0156404	0.219872	0.204663
iYMR182C-0	iYMR182C-0		1.12329	0.0589677	0.559278		1.05775	1.09158		0.160351	0.163221	0.648531	0.292004	0.173818	0.222323	0.367033	0.349528	0.032206	-0.0933849	0.280579
iYDR399W	iYDR399W		1.1218	1.69436	-1.03569		0.486325	0.509246		0.300905	-0.0765456	-0.254212	-0.142541	0.43174	-0.266653	-0.0274508	0.0507827	-0.000995125	-0.0295816	0.57871
iYOR318C	iYOR318C		1.12146	-0.414956	-0.161634		1.81791	1.3596		0.405325	0.862983	1.25078	0.0484198	-0.218966	1.83867	0.812475	-0.430556	-0.641039	0.0555791	0.152725
itL(UAA)B2	itL(UAA)B2		1.11883	0.238369	0.460613		0.813033	0.630848		-0.000984701	0.462732	0.232928	0.0687253	0.730135	0.330485	0.0253732	1.73996	0.0132005	0.269568	-0.294579
itR(UCU)G2	itR(UCU)G2		1.1183	0.463146	0.274125		0.656106	0.637691		0.314232	0.445539	0.0800772	-0.00191545	0.479641	-0.596036	-0.493103	0.129033	0.620663	0.678497	0.35137
iYIR017C	iYIR017C		1.11318	-0.491463	0.573268		0.382434	-0.157846		0.618195	-0.163724	0.16046	-0.0535165	-0.00451687	-0.0185767	-0.266119	0.493881	-0.255145	-0.806096	-0.391731
iYGL030W	iYGL030W		1.11294	-1.33077	0.533476		0.859362	0.92433		0.501297	0.26207	0.025092	0.0829272	0.642298	-0.469767	-0.234814	-0.377987	0.201935	0.0178794	0.577951
iYLR266C	iYLR266C		1.11219	-0.705853	-1.47157		0.724983	1.02495		-0.0565154	-0.0622977	0.569092	0.369657	0.223312	0.178384	-0.014839	0.611411	0.0701041	-0.159295	0.172612
iYLR212C	iYLR212C		1.10995	-0.176691	-0.898596		0.280041	0.0620546		0.0349086	-0.115175	0.288709	-0.186867	0.0130361	0.270487	0.574011	0.352314	-0.235894	-0.371349	-0.232896
iYLR447C	iYLR447C		1.10941	-0.644046	0.280283		-0.0495007	-0.000340997		-0.0194685	-0.0137125	-0.235453	-0.239468	-0.018012	0.283898	-0.250482	-0.344336	-0.00871782	-0.147812	0.165895
iYMR290W-A	iYMR290W-A		1.108	0.387083	-1.80194		0.0274126	0.278941		-0.283069	-0.197402	0.465039	-0.0705289	-0.134347	0.307484	0.000399283	-0.00258967	-0.276426	0.462837	-0.0819348
iYGR161C-0	iYGR161C-0		1.10799	-0.890691	-1.18541		0.47354	0.203633		-0.0654568	0.857498	0.355244	-0.233926	-0.00262607	0.239661	-0.144466	-0.219015	-0.467789	-0.522934	-0.0195946
iYKL218C-2	iYKL218C-2		1.10622	0.823015	0.0567004		0.272754	0.498405		-0.223307	-0.000818457	0.634169	-0.0585561	0.00481474	0.164281	-0.153178	0.368555	0.162023	0.18357	-0.064558
itL(CAA)L	itL(CAA)L		1.10503	2.34435	-1.15492		0.770359	0.750168		-0.140117	0.624051	0.012135	0.022304	-0.0617482	0.0525097	-0.420234	0.684155	-0.259887	-0.0225227	0.870707
iYBL108W	iYBL108W		1.10332	-0.635285	0.0932367		0.109478	-0.264426		0.00099353	-0.433417	-0.202668	-0.0323288	-0.227887	0.369072	1.19358	0.585286	-0.261759	-0.174472	-0.187254
iYERCsigma3	iYERCsigma3		1.10083	0.778153	-0.526028		0.297238	0.728487		-0.220405	0.0514572	0.260592	-0.0856673	0.248905	0.144312	-0.140885	-0.249745	0.000358321	0.0369507	0.393898
iYJR147W	iYJR147W		1.09877	-1.257	-0.329208		0.950073	0.527529		0.207423	0.656977	0.454177	-0.192728	0.0161494	-0.7211	0.084658	0.733418	0.0524857	-0.0780555	0.534518
itR(CCU)J	itR(CCU)J		1.09843	1.37636	0.624748		0.219613	-0.141215		-0.00733506	0.390694	0.0352804	-0.0279041	0.0196621	-0.869234	-0.166266	1.0211	0.193209	0.763725	-0.0759885
iYKL039W	iYKL039W		1.09145	0.461179	-0.86741		1.07433	0.582598		0.461283	0.452224	0.301553	-0.110852	0.0515119	-0.230452	0.268649	0.480174	0.0654008	-0.23782	0.476398
iYGR106C	iYGR106C		1.09043	0.211541	-0.277134		0.0677682	0.225291		-0.240522	-0.0467455	0.205144	-2.27082e-05	0.0036067	0.252609	-0.517045	0.897845	0.226283	0.739683	-0.138922
iYBR118W	iYBR118W		1.08887	0.429698	0.329801		0.460129	0.250617		0.345261	0.557214	0.194367	-0.202351	-0.0398486	-0.913117	-0.240232	-1.05114	0.0839846	-0.195081	0.513364
iYJL116C	iYJL116C		1.0884	0.443701	-0.129747		0.698031	0.368043		0.0277006	0.00130202	0.0624191	0.244519	-0.201418	0.251046	0.32843	1.65343	0.167924	-0.196129	0.166298
iYDR041W	iYDR041W		1.0873	0.921486	0.389833		-0.0532883	-0.227881		-0.0284331	-0.0531542	0.0805742	-0.284444	-0.158444	-0.546559	0.152362	0.0908522	-0.0277838	0.0311586	0.0375711
iYMR182C-1	iYMR182C-1		1.08593	0.0398024	-0.628477		1.11497	0.968185		0.357854	0.460882	0.0419192	0.370582	0.483899	-0.117591	0.515106	0.016015	0.0329111	0.0883129	0.431953
iYOL083W-1	iYOL083W-1		1.08542	-0.498044	-0.0588441		-0.0233523	0.0289891		0.0230637	-0.0911415	0.145859	0.00864264	-0.0811571	0.318482	-0.0187822	-0.602707	-0.0182197	0.91218	-0.275195
itT(AGU)N1	itT(AGU)N1		1.08512	0.126477	0.374025		0.700115	0.887313		0.164165	0.00153032	0.211995	-0.180824	0.464138	0.0314999	0.0580428	0.0891026	0.0163525	0.964838	0.563336
iYHL048W	iYHL048W		1.08393	-0.305719	-0.262149		-0.823041	-1.18309		0.0493577	-0.570042	-1.03682	-0.274854	-0.653222	0.990793	0.337881	-0.722977	0.0125956	0.00444012	-0.372844
iYBL026W	iYBL026W		1.08282	1.09383	0.0182536		0.944286	0.84017		0.321789	0.162991	0.256999	0.40044	0.430709	0.164457	0.715896	-0.037196	-0.0979567	-0.00857764	0.0243483
iYGL029W	iYGL029W		1.0823	1.32488	0.469747		0.955393	0.7458		0.3717	0.198568	0.507337	-0.0420728	0.248124	-0.29511	0.417967	0.0631638	-0.361354	0.619928	0.359669
iYER053C-1	iYER053C-1		1.07609	-0.097322	-0.866426		0.0670081	0.345916		-0.368809	-0.00493605	0.838932	-0.033743	-0.010156	-0.990185	-0.0215854	0.289878	0.024149	-0.146347	-0.0313943
iYGL261C	iYGL261C		1.07601	0.10231	0.716398		-0.096592	0.0912242		-0.277503	-0.0173311	0.164999	0.0395975	-0.176446	0.400358	-0.489067	0.094933	-0.266121	-0.0138362	-0.148014
iYDR260C	iYDR260C		1.07464	0.860376	-0.819556		-0.265174	-0.339567		-0.0720724	-0.0854888	-0.467925	0.176481	-0.404297	0.622407	0.0774396	-0.551841	0.341251	-0.177674	-0.224636
iYLR198C	iYLR198C		1.0736	0.8259	-0.813562		-0.342465	-0.351152		0.0213708	-0.153856	-0.745113	-0.0774147	-0.293938	-0.0793406	-0.409748	-0.542407	0.0534744	-0.229035	0.368599
iYBR007C-1	iYBR007C-1		1.07304	-0.0229482	0.0227785		0.652961	0.661829		0.0531905	0.297006	0.47606	0.440478	-0.32184	0.778954	-0.00235851	-0.512204	-0.17333	-0.0451589	0.00381463
itC(GCA)B	itC(GCA)B		1.07256		-0.542724		0.393727	0.467108		-0.21003	0.126466	0.290257	-0.134987	0.380949	-0.0769708	0.284944	0.944229	0.29725	0.852572	-0.00651407
iYJR123W	iYJR123W		1.06967	1.37165	-1.28622		0.528618	0.461138		0.0875992	0.109309	0.00174129	-0.0280103	-0.017256	0.582102	0.177336	0.0655646	0.00165959	1.26195	0.286932
iYGR283C	iYGR283C		1.06814	-0.925073	-0.237324		0.373528	0.445539		0.0701284	-0.00524033	0.476808	0.433814	-0.115437	-0.429046	0.426541	-0.626499	0.140866	0.103555	-0.0689135
iYLR293C	iYLR293C		1.06628	0.502963	-0.442891		-0.102852	0.133467		-0.112572	-0.0374836	-0.185147	-0.318482	0.497042	0.102043	0.170674	-0.557644	0.011878	-0.0884556	-0.013744
iYLR278C	iYLR278C		1.06523	0.296189	-2.46008		0.692874	0.918233		-0.137745	0.154275	0.0899138	0.113668	0.536954	0.469418	0.685646	0.243968	0.108778	-0.182047	0.271563
iYLR011W	iYLR011W		1.06521	1.53554	0.178879		-0.526389	-0.389827		-0.237976	-0.383885	0.166798	0.0664731	-0.211267	-0.714744	-0.157438	-0.00683596	0.06268	0.0787104	-0.421769
iYGL046W	iYGL046W		1.06509	1.66164	0.909228		-0.24568	-0.315458		0.0129106	-0.156661	-0.258052	0.144032	-0.146004	-0.639538	-0.128942	-0.0571139	0.243032	-0.208645	-0.121502
iYMRCdelta13	iYMRCdelta13		1.05657	0.352113	0.235926		0.310337	0.470777		-0.0841728	-0.0803543	0.256111	-0.0558391	0.259956	-0.358008	-0.407935	0.911768	-0.158421	0.0860037	0.220365
iYDR254W	iYDR254W		1.05599		0.641533		-0.0877354	0.0634966		0.0149574	-0.386661	-0.428692	-0.00322008	-0.179152	0.00368412	-0.359088	0.0915628	0.417707	0.0835669	0.413304
iYDL183C-1	iYDL183C-1		1.0534	0.924316	-0.716427		0.162703	-0.0761113		-0.00863012	-0.0325315	0.158907	-0.0600357	-0.00987756	-0.69094	0.179116	0.711318	-0.450585	-0.252075	-0.0286094
iYMR279C	iYMR279C		1.05304	1.11634	-0.401554		0.842937	0.998433		-0.20924	0.466399	1.03841	0.224034	-0.00939548	0.567818	0.482766	-0.2807	-0.238389	-0.289947	-0.0526817
iYLR273C	iYLR273C		1.05151	0.138844	-0.423516		-0.0363182	0.159607		-0.0934304	-0.0746722	0.0892112	0.33768	-0.172074	0.463177	-0.200579	-0.625111	-0.184123	1.65805	-0.269078
iYBR066C	iYBR066C		1.0505	0.528427	-0.928297		0.332701	0.187413		-0.0198096	0.203847	0.102956	0.232743	0.00437008	-0.235792	0.41265	0.0577881	-0.12239	-0.441972	-0.0646878
iYER042W	iYER042W		1.04862	1.83413	-0.290933		0.908748	0.824501		0.315413	0.325442	0.197298	-0.0442193	0.0351097	0.372332	0.322706	-0.555885	0.3939	0.0856391	0.596831
iYKL179C	iYKL179C		1.04725	1.27324	-0.510666		0.498304	0.679485		-0.105485	0.353029	0.339932	0.820361	0.014501	-0.689901	0.164074	-0.378859	-0.101936	0.584839	0.0599493
iYNL031C	iYNL031C		1.04638	-0.310037	0.308704		0.215711	0.165664		0.158651	0.032754	-0.240236	-0.19508	0.416279	-0.268126	-0.0702203	0.0967704	-0.0821697	-1.27878	0.193884
iYIL069C	iYIL069C		1.04628	-0.108165	0.14898		-0.162393	-0.353737		0.0512362	-0.138936	-0.541588	-0.240106	0.288818	-0.00162943	-0.161875	0.564172	-0.582021	1.13439	-0.135831
iYER012W	iYER012W		1.04436	-0.0651522	0.588831		0.706267	1.05892		-0.365435	-0.103172	1.01415	0.502818	-0.238562	0.478405	0.352305	0.747004	0.188845	0.117216	0.00475823
iYNL032W	iYNL032W		1.0429	0.621271	-0.248616		1.06553	0.742925		0.571699	0.475956	0.0645325	-0.0713817	0.379498	-0.212438	0.0449602	-0.0433455	-0.0505297	0.331693	0.584267
iYHR095W	iYHR095W		1.04114	-2.00968	0.573722		0.613544	0.490096		0.073795	0.182425	0.139135	0.0379706	0.10773	0.904662	0.38151	0.0122602	-0.561499	0.282786	0.0138154
iYJR160C-1	iYJR160C-1		1.0396	-0.700845	0.824163		-0.15129	-0.141795		-0.0355853	-0.215118	-0.046262	-0.0875955	-0.125439	0.296677	0.210224	-0.45869	0.0763299	-0.0690691	-0.218551
iYMR041C	iYMR041C		1.03846	0.518129	-0.00825887		1.06211	0.916517		0.244786	0.591172	0.609895	-0.140698	0.551997	-0.308241	-0.064489	0.624187	-0.033281	0.191254	0.286484
iYDR450W	iYDR450W		1.03721	0.875523	0.519855		0.351299	0.242029		0.256616	0.0914427	-0.270048	0.0161503	-0.0280919	0.388321	-0.351323	-0.205391	-0.11531	-0.0421445	0.298538
iYMR324C	iYMR324C		1.03669	0.609239	0.716235		-0.00889723	-0.16253		-0.0168631	0.0173409	0.0951041	-0.305856	-0.145875	0.330927	-0.107594	0.00026673	-0.214204	-0.0266499	-0.16185
iYJR104C	iYJR104C		1.03566	0.133727	0.886077		0.241452	-0.0664942		0.0261158	0.301037	0.40372	-0.378104	-0.0937885	0.0687568	0.154776	0.00917071	-0.235742	0.0140917	-0.196716
iYHR150W	iYHR150W		1.03342				-0.413283	-0.644367		-0.0980016	-0.110562	-0.315907	-0.0193049	-0.362089	-0.513853	-0.00586114	-0.0709317	-0.343205	-0.639188	-0.167849
iYJL001W	iYJL001W		1.03297	0.603662	0.632797		0.898362	0.0384628		0.538626	0.67483	0.248305	0.00402513	-0.491689	-0.379687	0.304715	-0.05619	-0.323637	0.0107601	0.274712
itI(AAU)L1	itI(AAU)L1		1.02898	0.187268	0.728871		-0.286267	-0.684637		-0.137085	0.30229	-0.547937	-0.293919	-0.149598	0.119569	-0.301616	0.644102	0.0103963	0.304976	-0.253453
iYBR296C-1	iYBR296C-1		1.02818	0.577259	-0.670097		-0.154982	-0.133534		-0.083287	-0.17065	0.342512	-0.290616	-0.163696	-0.41581	-0.0827805	-0.182297	-0.0338943	-0.560195	-0.0929634
iYGL012W	iYGL012W		1.0255	1.36751	-0.632918		0.533933	0.521972		0.22112	0.163722	0.288887	-0.0489875	0.340525	-0.966212	0.072338	-0.0338935	0.216576	0.176355	0.35097
iYLR227C	iYLR227C		1.02545	0.113245	0.992603		0.182705	0.176127		0.157864	0.227036	-0.0491036	-0.0835371	0.367253	-1.20374	-0.0686832	-0.42419	0.0913407	0.0863686	0.289721
iYLR332W-1	iYLR332W-1		1.02395	-0.874946	-0.373654		0.1183	0.0906405		0.0523676	0.0656226	-0.206283	-0.0823594	-0.0593532	0.854895	0.140169	-0.659651	0.119307	0.864523	-0.0427075
iSNR59	iSNR59		1.02337	1.23527	0.620075		1.48428	1.28019		0.712275	0.629304	0.00864063	-0.18558	0.6361	-0.244396	-0.0748039	-0.011496	0.457865	0.381656	1.15436
iYFR019W	iYFR019W		1.01836	-0.260437	0.897546		0.305182	0.326035		0.158344	0.166362	-0.0497923	0.031456	0.198443	-0.88149	-0.217375	-0.162442	0.23871	0.0618381	0.411719
YDRWdelta23	YDRWdelta23		1.01711	0.0912137	0.0282857		0.143464	0.152019		-0.0333154	0.359278	-0.220979	-0.424194	0.169751	0.679486	-0.238314	-0.471029	0.00192601	0.709979	0.192498
iYBR081C	iYBR081C		1.01656	0.414144	0.45718		0.88584	1.16967		-0.0435644	0.186981	0.69715	0.0659171	0.439124	0.836017	0.286515	0.196769	0.261704	0.683687	0.0507169
iYLR081W	iYLR081W		1.01575	-0.476901	0.308819		-0.265463	-0.398108		-0.0620457	0.281752	-0.131197	-0.302745	-0.145395	0.111939	-0.318327	-0.654991	-0.0189872	0.0464758	-0.225286
iYJR156C	iYJR156C		1.01553	-0.00617848	-0.69682		0.143131	0.411011		-0.112215	-0.151717	0.411053	0.13107	-0.235609	0.476859	-0.144462	-0.478403	0.069032	0.0520532	-0.0271144
iYHL001W	iYHL001W		1.01179	1.51459	0.297738		0.288222	0.466446		0.0378546	-0.0867636	0.159668	-0.114084	0.0274634	0.284186	-0.359343	-0.0628617	0.046932	-0.0222773	0.294165
iYHR129C	iYHR129C		1.00891	-0.430218			-0.0312965	0.105318		-0.192313	-0.0275191	-0.282642	0.159782	-0.0804222	0.245172	-0.0228513	-0.124376	-0.0395844	0.283982	0.104221
iYGR026W	iYGR026W		1.00747	-0.450498	0.352107		1.17179	0.965397		0.509884	0.459042	0.00606588	0.0131575	0.374757	-0.163602	0.325024	-0.305312	-0.00450548	-0.960261	0.849882
iYGR138C	iYGR138C		1.00566	0.298621	0.230596		-0.351855	-0.41607		-0.149686	-0.520082	-0.16377	0.0638624	-0.480176	-1.03357	0.365732	0.269337	0.236508	-0.69635	0.146472
iYIR038C-1	iYIR038C-1		1.00403	1.4217	0.42527		0.4331	-0.3779		0.956579	-0.00161563	-0.418076	-0.00420394	-0.245351	0.0966454	-0.062263	-0.603233	-0.30535	-0.275439	-0.0596659
iYFL021W-0	iYFL021W-0		1.003	0.980305	0.0310465		0.795566	0.792654		0.225166	-0.13952	0.24898	0.136381	0.14013	1.96056	0.209141	0.313068	0.0384013	-0.161834	-0.212646
iYBR032W	iYBR032W		1.00159	0.702051	0.535454		0.429768	0.682039		-0.364654	-0.0430055	0.372703	0.342033	-0.00660008	-0.784352	0.329201	0.962677	0.170283	0.0943169	0.422752
iYCL065W-1	iYCL065W-1		1.00145	0.960756	0.29892		0.0586967	0.307382		0.173044	-0.304091	0.374404	0.171317	-0.076501	-1.23901	-0.0232203	-0.896348	0.596603	0.626844	0.22742
iYJR151C-0	iYJR151C-0		0.999928	-0.00845013	-0.176601		-0.0742687	0.152452		-0.165104	-0.17415	0.459256	-0.155209	0.0124934	-0.508897	-0.0563529	-0.216216	0.0456141	-0.120669	-0.0523099
iYDR033W	iYDR033W		0.999888	-0.875772	-0.652718		1.52552	0.775874		0.680807	1.72049	0.270043	-0.269501	0.220894	0.324375	-0.442051	-0.589115	0.0444354	-0.129985	0.545626
iYER063W	iYER063W		0.996529	0.496177	0.277705		0.981335	1.06128		0.106277	0.179583	0.207062	-0.193503	0.821534	-0.00723921	0.368512	0.995284	0.0788891	0.220324	0.5164
iYMR017W	iYMR017W		0.994504	0.412448	-0.373618		1.46052	1.20392		0.231335	0.000986178	0.841687	0.379666	-0.118291	0.928416	1.36416	0.879047	0.298285	0.127166	0.167024
iYOR388C	iYOR388C		0.994438	-0.631781	-0.49517		0.315771	0.24627		-0.0536108	0.424424	0.380654	0.207617	-0.17474	0.0257899	0.132314	-0.590928	-0.13869	1.32375	-0.156736
itA(AGC)G	itA(AGC)G		0.992768	-0.844819	0.653316		0.236936	0.0554848		-0.0518279	-0.0733834	-0.00189693	0.254825	-0.0377857	-0.0320889	0.130441	0.994573	-0.325727	0.596237	-0.182816
iYDR440W	iYDR440W		0.992609	0.803893	0.999978		0.266046	-0.0433179		0.0184086	0.351115	-0.0578708	-0.0153823	-0.117981	0.443024	-0.0117923	0.33762	0.122771	-0.288483	-0.19566
iYGL259W-1	iYGL259W-1		0.990873	0.0614201	0.0770814		-0.111989	-0.128744		-0.0646072	-0.0930571	0.0744379	0.0559711	-0.304713	-0.469689	0.241437	-0.584655	0.00447766	0.504008	0.000578982
iYAL064W	iYAL064W		0.990207	0.868459	0.370067		0.577606	0.856034		-0.117613	-0.0479064	0.406418	0.688833	0.244826	0.297128	0.352946	-0.061035	-1.06256	-0.224415	-0.0824332
iYLR245C	iYLR245C		0.990069		0.0736752		-0.299784	-0.195131		-0.354622	-0.0554154	-0.451246	0.0506813	-0.00212255	0.35895	-0.44259	0.7552	-0.00524511	-0.0962954	-0.163585
iYNL088W	iYNL088W		0.98714	0.615234	-0.9384		2.56968	0.403208		1.24543	3.035	0.314336	0.486928	-0.000303171	-0.375391	0.339426	0.599791	-0.37038	-0.0402613	-0.0822642
iYLL051C	iYLL051C		0.986623	0.0560182	-0.906534		-0.012535	0.149853		-0.159935	0.00532309	0.288444	0.00031231	-0.027117	-0.341617	-0.418726	-0.0643016	-0.474458	-0.017179	0.00436231
iYLR413W	iYLR413W		0.984946	1.29902	0.637294		0.250819	0.0318729		0.12448	-0.0583901	-0.110848	-0.00998305	-0.125432	-0.572611	0.220069	0.315926	0.0433501	-0.282916	0.303508
iYOR107W	iYOR107W		0.980218	-1.10472	-1.03189		1.11102	0.833322		0.392815	0.20853	0.516938	0.0206669	0.374015	0.477046	0.299288	0.870858	0.0697716	0.669327	0.000679638
iYERWdelta17	iYERWdelta17		0.978622	0.418261	0.503308		0.60908	0.45376		0.213532	0.198928	0.118539	-0.141098	0.345092	0.447025	-0.252191	0.82804	0.29746	0.417845	-0.0184625
iYBR030W	iYBR030W		0.97812	0.394694	-1.41691		0.776059	0.511456		0.292672	-0.0428426	0.127446	0.00782857	0.0248006	0.33235	0.0618553	1.05944	0.166743	-0.166548	0.260579
iYBR010W	iYBR010W		0.975394	-0.0431876	-0.552042		0.818961	0.258345		0.596058	0.602163	0.0049545	-0.0983114	0.238162	-0.552852	0.0746387	-0.0959411	0.119747	0.492738	0.241256
iYLR029C	iYLR029C		0.974384	0.821288	-0.179052		0.972732	0.412728		0.518437	0.743117	-0.252503	0.290851	0.358684	-0.419232	0.370082	0.0791786	-0.00165571	0.229669	0.233226
iYGR120C	iYGR120C		0.972868	0.980863	0.0613311		0.661024	0.524593		0.223299	0.546084	-0.0611935	0.0830644	0.25028	-0.316053	-0.261041	0.0307909	0.177025	0.0278301	0.410678
iYNL222W	iYNL222W		0.972835	-0.5826	0.930102		0.34617	0.34131		0.211361	0.315689	0.0112261	-0.0887088	0.215474	-0.370269	-0.608642	-0.15324	0.370309	-0.0274597	0.268869
itE(UUC)G3	itE(UUC)G3		0.970374	0.366993	0.64776		0.357289	0.650366		-0.0567022	0.223631	0.402819	-0.0798131	0.276679	-0.521292	-0.541429	-0.0239337	0.263348	-0.0266579	0.342039
iYBL073W	iYBL073W		0.968956	0.380868	0.532912		1.40988	1.10934		0.674864	0.441171	-0.0379967	0.439689	0.689177	-1.07622	0.0739958	0.723155	-0.315251	0.309986	0.82245
iYKRWdelta10	iYKRWdelta10		0.968605	0.373706	-0.26078		0.269483	0.272921		0.0116476	-0.101191	0.268726	-0.00130401	-0.0641239	0.0793397	-0.360499	0.685489	0.139128	-0.101817	0.00143174
iYOL124C	iYOL124C		0.965485	0.562918	-0.318773		0.378905	0.564641		-0.0236304	-0.1109	0.828777	0.126271	0.000807106	0.408395	0.300117	-0.345092	0.18984	0.384405	-0.369255
iYGL075C	iYGL075C		0.964134	-0.677418	0.350886		-0.268932	-0.571901		-0.0124901	-0.153296	-0.324348	-0.499029	-0.161478	0.354812	0.436341	-0.0795227	0.113474	-0.286522	-0.218364
iYIL160C	iYIL160C		0.963791	1.3402	0.484312		0.41962	0.750785		0.0673639	-0.0236887	0.292955	0.0424887	0.339084	0.360116	-0.870683	0.284719	-0.0150669	-0.00752057	0.151083
iYPR071W	iYPR071W		0.960245	-0.239246	0.789372		0.44756	0.615191		0.119039	-0.00742924	0.464817	-0.111337	0.1609	0.538077	-0.262918	-0.133527	0.330636	0.294346	-0.00635524
iYJL128C-1	iYJL128C-1		0.960024	-0.302034	0.200887		0.180466	0.198233		-0.0842093	-0.0779482	0.218141	-0.085865	0.0375949	-0.865852	0.416655	0.125068	-0.0104054	0.145987	0.263853
iYML083C	iYML083C		0.95848	1.11311	-0.963142		0.418793	0.854765		-0.192679	-0.192758	0.472052	0.33005	0.280958	0.272149	-0.0344202	0.475526	0.19261	0.173545	-0.0314782
iYGR131W	iYGR131W		0.958004	0.371875	0.249046		-0.753236	-0.490755		-0.296588	-0.0165071	-0.205901	-0.157181	0.128159	-1.31655	-0.0747598	-1.09791	0.273948	-0.454262	-0.163204
iYER146W	iYER146W		0.954369	0.505094	-0.100878		0.170178	-0.254292		0.20861	0.00139384	-0.222265	-0.0952077	-0.137884	0.0965491	-0.101078	0.699665	-0.00218202	-0.29684	-0.119898
itE(UUC)I	itE(UUC)I		0.952502	1.67521	0.112846		0.779204	0.247788		0.658694	0.354726	0.162464	-0.0380778	-0.0881476	-0.37887	-0.283861	-0.0318094	0.0811012	-0.0211118	0.269074
iYJR016C	iYJR016C		0.951667	0.83595	-1.7422		0.437213	0.102603		0.00488577	0.552215	-0.13501	-0.511684	-0.110908	0.230894	0.0254066	0.194121	-0.0392933	-0.0659102	0.519464
iYIL120W	iYIL120W		0.950943	1.28958	0.0644701		0.480744	-0.149753		0.656919	0.326248	-0.0600727	-0.0184876	-0.074729	-0.412878	-0.00677404	-0.454406	-0.0546521	0.397526	-0.0593927
iYLR312C	iYLR312C		0.943622	0.969145	-0.19306		1.13467	1.07571		0.248869	0.467449	1.03674	-0.107855	0.333527	0.12304	0.264026	0.0939305	0.376302	-0.0460891	0.0964833
iYMR007W	iYMR007W		0.942979	1.12232	0.256783		0.611583	0.693143		-0.00389317	-0.095684	-0.0232945	0.0848215	-0.00669129	0.487087	0.308725	0.386432	0.000796869	0.16223	0.554924
itY(GUA)O	itY(GUA)O		0.942425	0.582245	-0.65758		0.121304	0.124839		0.00517891	0.0412597	0.282721	-0.178701	0.307342	-0.0670439	-0.296362	0.319571	-0.257171	-0.259242	-0.281701
itG(UCC)O	itG(UCC)O		0.942296	1.001	0.792075		-0.339061	-0.408718		0.0653932	0.236239	-1.33394	0.00959441	0.674675	-1.11612	-0.253255	-0.119505	-0.00107241	0.669842	0.272441
iYARWsigma1	iYARWsigma1		0.941744	0.112302	-1.02485		-0.0244163	0.235368		-0.178163	-0.155203	0.0293626	-0.0442512	-0.193567	-0.00178368	-0.525265	-0.0375875	-0.182364	0.0906989	0.358827
iYLR454W	iYLR454W		0.934911	0.314463	0.792854		0.0268963	0.442938		-0.333171	-0.630585	0.0750167	0.296916	0.0982463	0.0745856	0.0672713	1.12027	0.310726	-0.681966	0.0106889
iYPR132W	iYPR132W		0.934343	0.106309	0.769201		0.74598	0.47217		0.416121	0.462492	-0.318249	-0.0962264	0.44689	-0.476101	0.0351701	-0.0944167	-0.30698	0.861177	0.635805
iYMR325W	iYMR325W		0.933821	0.689006	-0.0862229		0.0248278	-0.374765		0.317351	-0.00673514	-0.246469	-0.115545	-0.0643221	0.0343324	-0.00628743	-0.206712	-0.254952	-0.198531	-0.252602
iYIR039C	iYIR039C		0.932464	-0.157224	0.0827189		0.107579	-0.0192254		0.208806	-0.0609661	0.116716	0.103327	-0.0963382	-0.0329594	-0.177387	-0.259237	0.00683844	0.252184	-0.250355
iYHR020W	iYHR020W		0.931262	1.69448	0.498476		0.556045	0.867836		0.25627	-0.0677934	-0.0864622	0.0175625	0.496678	0.609373	-0.695054	0.177141	0.678471	-0.271011	0.352326
iYDR392W	iYDR392W		0.931062	-1.72797	0.636439		0.289633	0.738275		-0.0726798	-0.096138	-0.000991487	0.0370656	0.215835	0.346486	-0.487605	-0.193051	0.0421591	0.812217	0.483462
iYNL210W	iYNL210W		0.930746		-1.41967		0.635955	0.589329		0.370368	0.274187	0.326303	0.0756794	0.136732	-0.796847	-0.547725	-0.0890881	0.349208	0.0598326	0.409891
iYER056C	iYER056C		0.930253	0.818343	-1.6405		0.0426206	-0.219244		0.240276	0.0423949	-0.293867	-0.068288	-0.0241563	-0.473533	-0.209018	-0.131794	-0.244541	0.0520778	0.089476
itI(AAU)L2	itI(AAU)L2		0.930012	2.05861	-0.0290204		0.641494	0.441959		0.152006	0.00138735	0.140142	-0.0449587	0.356026	0.169478	-0.0818114	1.57355	0.0366257	0.421958	-0.0108228
iYEL055C	iYEL055C		0.929926	0.444449	0.921577		1.56725	1.40721		0.60065	0.468122	0.247116	0.302886	0.75446	-0.0436189	0.452033	0.390985	0.317548	0.106277	0.595082
iYLR166C	iYLR166C		0.929868	0.145634	0.25402		1.11386	0.881457		0.547806	0.313686	-0.00917184	0.238785	0.480481	0.0792917	0.221787	0.123938	-0.160006	0.824078	0.41504
iYJL046W	iYJL046W		0.928941	-0.231456	-0.505968		0.78355	0.87563		0.208322	0.172336	0.344788	0.268346	0.432197	-0.683487	0.124202	0.260526	0.414199	0.974807	0.319018
iYEL040W	iYEL040W		0.92771	-0.365337	-1.4239		-0.475062	-0.29865		-0.208843	-0.301411	-0.461164	-0.0450928	-0.100585	0.387419	-0.19811	-0.193034	0.385709	0.00291879	-0.18831
iYFR031C	iYFR031C		0.926788	1.25557	-0.0569438		0.27394	0.228002		0.26079	0.277587	-0.567086	-0.131262	0.305351	0.5487	-0.927819	0.0296403	0.0392139	-0.165787	0.295968
itD(GUC)J4	itD(GUC)J4		0.926124	1.5878	0.294628		0.215114	0.173631		0.173923	0.0242753	0.0606207	-0.162376	-0.0643707	0.388937	-0.664423	0.0686246	0.131304	-0.00892402	0.0671998
iYOR312C	iYOR312C		0.924036	0.336022	0.0734636		0.142545	-0.202359		0.204907	0.270437	-0.619064	-0.229528	0.315911	0.180881	-0.193448	0.351058	-0.176914	0.38674	-0.00618693
iYPR044C	iYPR044C		0.923445	-0.904849	-0.244717		-0.00233394	0.322959		-0.0749109	-0.316635	-0.0448725	-0.00761191	-0.455121	0.41361	-0.746921	-0.292958	0.202569	0.0848904	0.541213
itP(UGG)N2	itP(UGG)N2		0.92294	1.17268	0.157044		0.0548153	0.477889		-0.135482	-0.399514	-0.16441	-0.0384732	0.301465	0.496633	-0.0332745	0.0478402	0.218569	0.873463	0.199831
iYHL046C	iYHL046C		0.920328	0.756261	0.766976		0.286019	0.201452		-0.13318	0.151194	0.315293	0.331577	-0.310752	0.330804	-0.0972493	0.411184	-0.17064	-0.170213	-0.228988
itE(UUC)E1	itE(UUC)E1		0.917463	0.608986	0.35968		0.217329	0.369561		0.0141469	0.00533904	0.0989982	-0.0466842	0.232141	-0.495681	-0.236662	0.137176	0.346228	0.156845	0.228969
iYGL162W	iYGL162W		0.91462	0.723603	0.518579		-0.269065	-0.551719		-0.0168224	0.274674	-0.513789	-0.312266	-0.0620148	-0.141711	-0.349471	-0.0271463	0.0268881	-0.311373	-0.0774925
iYJL162C	iYJL162C		0.913171	1.33187	-0.758282		0.261687	0.440108		-0.0349914	0.0996239	0.334874	0.0949818	0.123775	-0.41985	-0.273351	-0.0193927	0.261936	0.0335579	0.0870068
iYER131W	iYER131W		0.913068	-0.285722	-0.8967		1.31773	1.07053		0.626518	0.750361	-0.0278859	0.0236983	0.642088	-0.39843	-0.182665	-0.00545885	0.147348	-0.0255114	0.839732
iYHR193C	iYHR193C		0.911729	1.10795	0.346672		0.650728	1.00506		0.234306	-0.000512782	-0.543285	0.855724	0.771943	-0.26232	-0.517234	0.293886	-0.393348	-0.27556	0.466971
iYKL164C-0	iYKL164C-0		0.909559	0.901866	-1.09436		1.10014	0.901547		0.261633	0.522292	0.2155	0.0661559	5.91493e-05	0.640051	0.645478	-0.51671	-0.057398	0.825599	0.57987
iYFR006W	iYFR006W		0.909344	0.899171	0.56346		1.06557	0.689597		0.554565	0.32763	0.277096	-0.00310724	0.442064	-0.429734	-0.23056	1.0955	0.237418	0.66705	0.269707
iYMR172C-A	iYMR172C-A		0.908784	2.08861	0.637605		1.79965	1.04075		0.369771	0.88859	0.640821	0.381055	0.0285708	1.89843	0.577241	1.64858	-0.181154	-0.620373	-0.268235
iYLR354C	iYLR354C		0.908756	0.159415	0.303123		1.60871	1.19115		0.581781	0.436628	0.42206	-0.0460604	0.517898	0.35983	0.422204	1.14925	0.130568	0.339634	0.511258
iYMR079W	iYMR079W		0.907486	2.10541	0.814584		0.585112	0.173186		0.461229	0.460158	-0.0101717	0.00140277	0.16898	-0.128288	0.373265	-0.691103	0.181685	-0.00361798	-0.0220802
iYOR056C	iYOR056C		0.905163	0.607436	-0.142425		0.475606	0.682233		0.198476	-0.0697902	0.631685	0.160946	0.145624	0.0132273	-0.259954	-0.298687	0.404055	-0.00593219	-0.0830123
iYIL159W	iYIL159W		0.903812	-0.521544	0.633305		-0.190446	-0.298367		-0.282171	0.421248	-0.0413028	-0.0107404	0.210569	-0.739133	-0.190415	0.552515	0.0185598	3.19105	-0.430276
iYKL152C	iYKL152C		0.903636	-0.244868	0.0259382		-0.458358	-0.717602		-0.25165	0.00322212	-0.676488	-0.0145383	-0.338155	-0.484165	-0.000273575	0.443776	-0.202193	-0.0775259	-0.0101356
iYDL024C	iYDL024C		0.903059	0.670898	0.467166		0.267791	0.356754		0.0379571	0.20726	1.42826e-05	-0.40527	0.552711	0.898528	-0.265017	0.106606	0.431424	0.061238	-0.181384
iYKL057C	iYKL057C		0.902668	-1.50116	-0.332222		0.893583	1.10403		0.22458	0.358483	0.140528	-0.195858	0.562603	0.0129552	0.119148	-0.492419	0.511633	0.0872386	0.791877
iYLR355C	iYLR355C		0.901834	0.644226	-0.278674		0.221897	0.131		0.00126512	-0.0128562	-0.139218	-0.168893	0.269841	0.300783	0.0603189	0.685772	0.010478	0.37707	-0.0514752
iYGL055W	iYGL055W		0.898815	0.622943	-1.19713		0.133027	0.12843		-0.151904	-0.0288616	-0.515209	0.401229	0.204521	-0.0819786	0.0734916	1.03397	0.168395	0.223428	-0.00107529
iYOR229W	iYOR229W		0.894239	0.0263426	-0.640487		0.900576	0.203464		0.0440217	1.39891	0.326941	0.0205763	-0.185402	0.315298	0.19551	0.010459	-0.525195	-0.411392	-0.0573139
iYFL054C	iYFL054C		0.89087	0.500008	-0.000470768		0.196101	0.317109		-0.0306938	-0.0128094	0.506434	-0.157921	-0.219942	0.320005	-0.25568	-0.391232	0.0167767	0.232002	0.0350429
itL(CAA)M	itL(CAA)M		0.890684	1.1363	0.17084		0.7454	0.790553		0.0312241	0.563851	-0.013217	-0.027941	0.635745	-0.429686	0.0622254	0.273917	-0.06528	0.413167	0.540229
iYBR299W	iYBR299W		0.889979	0.119576	-0.385436		-0.072289	0.0796142		-0.260395	-0.0145248	0.135955	0.122161	-0.0763312	-0.812383	0.143805	-0.095988	0.00552819	-0.0163857	0.0979236
iYGR251W	iYGR251W		0.888346	1.17012	-0.75309		0.298359	0.0323932		0.194726	0.00231511	-0.0762232	-0.0190493	0.00556196	0.256466	0.496308	-0.260481	-0.449008	0.0793381	-0.0577241
iYER053C-0	iYER053C-0		0.888103	0.142445	-0.836138		0.345487	0.294189		0.196394	0.304084	0.220173	0.195984	-0.0191563	-0.672371	-0.492021	-0.361009	-0.0440451	-0.149979	0.159308
iYBR033W	iYBR033W		0.887231	1.11491	0.976541		0.613909	0.820465		0.118954	-0.00344513	-0.116894	0.204764	0.214845	-0.328556	0.395076	-0.303043	0.522358	0.614797	0.739316
iYLR043C	iYLR043C		0.885182	-1.01659	0.0647714		0.898196	0.715727		0.64816	0.443697	-0.492294	0.129793	0.793889	-0.870378	-0.462137	0.23148	0.294647	0.00623841	0.711359
iYLR419W	iYLR419W		0.885069	-0.237063	-0.788136		0.646295	0.474298		0.0291617	-0.0203552	0.347096	0.136311	-0.0595077	0.358759	0.0832078	1.32761	0.0492447	0.227938	-0.000590125
iYEL072W-1	iYEL072W-1		0.884304	0.0738794	-0.100232		-0.0548805	-0.469194		0.246518	0.257473	-0.287027	-0.194506	0.189397	-0.815529	-0.0779307	-0.200777	-0.480186	-0.0795054	-0.178319
iYMR319C-1	iYMR319C-1		0.88013	0.0784307	-0.090297		1.18452	0.434274		0.732081	0.433806	-0.0186596	0.523523	-0.01254	0.895104	0.388865	0.113552	-0.947586	-0.0929789	-0.144563
iYJLCdelta3	iYJLCdelta3		0.877353	0.470781	0.778544		0.51933	0.265477		0.0141582	0.437769	0.17315	-0.230161	-0.258316	0.602622	0.412595	-0.285941	0.141667	0.657031	0.224868
iYJL077C	iYJL077C		0.8773	1.71562	-1.16741		1.48009	0.697862		0.100483	1.42153	0.224733	0.277536	0.00873356	0.458232	0.887706	0.806953	-0.300023	-0.0368144	0.235667
iYLR045C	iYLR045C		0.876268	0.807346	0.434312		-0.347682	0.0851802		-0.468951	-0.30333	0.226305	0.465543	-0.403128	0.366475	-0.417621	-0.0228356	0.120933	0.209875	-0.376572
iYERCdelta15	iYERCdelta15		0.875847	1.05041	0.612741		0.690688	0.686645		0.276874	0.381983	0.0160855	-0.103137	0.514025	-0.398547	-0.285433	0.0756408	0.269164	0.0250898	0.494563
iYER031C	iYER031C		0.875775	0.747413	0.725931		-0.491785	-0.622674		-0.0721265	-0.286063	-0.0873365	-0.101197	-0.068491	-0.873181	-0.0727651	0.145992	-0.254102	-1.2117	-0.399621
iYBR150C	iYBR150C		0.875517	1.89191	0.234361		0.554636	0.486901		0.0735834	0.00115773	0.235165	-0.000481767	0.0112096	0.182551	0.243919	0.31125	-0.265496	0.264377	0.250857
iYOR183W	iYOR183W		0.875502	0.354904	-0.30447		0.195047	-0.504784		0.575058	0.291347	-0.6218	-0.186071	0.00882289	-0.628275	-0.0309574	-0.147845	0.00974603	-0.633458	0.0899871
iYLL067C-0	iYLL067C-0		0.87376	-0.681052	0.24959		-0.330863	-0.241387		-0.21664	-0.287492	-0.0596919	-0.411065	-0.111727	0.274298	0.137383	-0.188407	0.0392181	0.246665	-0.0919677
iYML124C	iYML124C		0.873693	1.11991	-0.396104		0.880628	0.683343		0.47347	0.633459	0.261551	-0.264439	0.543231	-1.22291	-0.304913	0.044574	0.632287	0.576865	0.616119
iYNR068C	iYNR068C		0.872645	1.99087	-0.635865		-0.407738	-0.424895		-0.039667	-0.42379	-0.0420071	0.00180498	-0.64867	0.0281211	-0.163698	-0.636291	-0.215953	-0.131706	-0.0960055
iYNL336W-0	iYNL336W-0		0.869444	0.692546	-0.762624		0.632815	-0.0117844		0.21653	-0.0798931	-0.450252	0.247846	-0.425275	1.26547	1.50541	0.428026	0.014782	-0.28161	-0.0336476
iYBR149W	iYBR149W		0.868452	-1.04157	-0.38176		0.254332	0.219969		0.0219554	0.254993	0.073209	-0.105089	0.00427011	-0.208563	-0.422593	-0.00719413	-0.252059	-0.0363621	0.262129
iYER069W	iYER069W		0.867394	0.020706	-1.50092		0.0739261	0.0435486		0.000216244	0.163354	0.0056788	-0.0999944	-0.0529424	-0.410794	-0.610897	0.195352	-0.0125646	0.597387	0.172066
iYDR342C-1	iYDR342C-1		0.867178	0.607929	-0.540222		0.269465	0.495419		-0.127166	-0.108284	0.683512	0.392716	-0.0978142	-0.148107	0.244208	-0.203867	0.1937	0.0486034	-0.264462
iYOL155C-1	iYOL155C-1		0.866663	-1.73286	-0.324952		1.37112	0.413794		0.707718	0.942754	0.0237784	0.470353	0.206254	-0.490782	0.885484	0.423491	0.00784536	0.0165228	0.0152873
iYKR093W	iYKR093W		0.865293	0.000630684	0.269459		1.49391	0.82054		0.883226	0.599006	0.500355	0.248075	-0.0693294	0.315333	0.266862	-0.383897	-0.414968	0.123532	0.308197
iYIR040C	iYIR040C		0.863587	0.184177	0.984942		0.0788089	0.143589		-0.120576	0.00701131	0.0872198	0.331218	-0.302517	0.421075	-0.00899651	-0.414033	-0.278711	-0.32554	-0.134244
iYNR027W	iYNR027W		0.863004	0.736118	-0.920777		-0.0749939	0.242576		-0.355511	-0.175763	0.0918481	0.391584	-0.00426335	-0.154316	0.65461	-0.51814	-0.240659	1.84435	-0.129698
iYMR280C	iYMR280C		0.862773	0.0037704	-0.297082		0.0589719	0.172473		-0.00933769	-0.0982487	0.263169	0.00874546	-0.0808709	-0.691239	0.175764	-0.624485	0.0279297	0.0783709	0.155778
iYGL260W	iYGL260W		0.861885	-0.0599287	-0.542164		0.650338	0.588962		0.113243	0.525704	0.191905	0.456717	-0.000120124	1.07895	0.218939	-0.807423	0.0209691	0.00765106	-0.254079
iYDR106W	iYDR106W		0.858727	0.912242	0.830337		1.41394	1.61936		0.302475	0.274965	-0.264894	0.303723	0.888131	0.80498	-0.44189	1.53255	0.564395	-0.0401629	0.877361
iSNR63	iSNR63		0.858625	1.4423	0.611063		0.847476	0.48765		0.351499	0.216832	0.395718	0.389217	-0.192724	0.423289	-0.091221	0.719028	0.303737	-0.365319	-0.151868
iYBR055C	iYBR055C		0.858324	0.919195	-0.270784		-0.0687372	0.074003		-0.0802574	0.00776428	-0.128222	-0.464884	0.351734	0.658794	-0.443371	0.0270129	0.0196026	0.00866587	-0.0976723
iYHL050C	iYHL050C		0.858062	-1.0503	0.16864		-0.505578	-0.422436		-0.272335	-0.218083	-0.214184	-0.433185	-0.101265	0.180181	-0.694953	0.485259	-0.0561193	-0.283379	-0.140334
iYKL224C	iYKL224C		0.853505	0.251282	0.838407		-0.332356	-0.359775		-0.323104	-0.0788382	-0.287879	-0.0960403	-0.318167	0.449996	0.280319	-0.174947	-0.0966253	-0.296684	-0.159611
iYLR209C	iYLR209C		0.852217	0.70008	0.846125		0.0416556	0.247604		-0.0619065	-0.33088	-0.0262913	-0.0255648	0.224084	0.244045	0.159724	0.00504594	-0.0568875	0.0962844	-0.0383402
iYDL008W	iYDL008W		0.850541	0.349695	0.614505		0.993366	0.786266		0.387384	0.684744	0.36839	-0.186632	0.486136	-0.556477	-0.0314045	-0.252648	-0.300536	-0.33203	0.531244
iYMR116C	iYMR116C		0.849555	-1.54157	0.459477		-0.139707	-0.154679		0.0307643	0.029089	-0.576851	-0.499794	0.2331	-0.00573728	-0.279014	-0.147897	0.204382	-0.073728	0.319076
iYGL158W	iYGL158W		0.849412	0.446022	-1.7548		0.0533834	0.226677		-0.262007	-0.0583347	0.800949	-0.399359	-0.241506	0.576224	-0.299916	0.00703357	-0.192725	-0.0470263	-0.192208
iYPR022C	iYPR022C		0.848953	-0.29824	-0.799288		0.926072	0.356355		0.405389	0.716816	-0.000906932	0.277946	-0.00344017	-0.0124529	0.404372	0.0185577	0.119475	0.229327	0.106254
iYGR023W	iYGR023W		0.848268	1.02005	0.843068		0.5539	0.617582		0.240105	0.141396	-0.0257324	-0.0940672	0.360291	0.468991	-0.362185	0.0531044	0.359177	-0.485319	0.260413
iYLR253W	iYLR253W		0.846915	0.232748	-0.357554		-0.421316	0.58839		-1.05047	-0.29903	-0.058872	-0.104248	-0.40687	0.404345	-0.603733	0.0219182	0.0106832	-0.154487	0.956672
iYJR047C	iYJR047C		0.844309	0.125546	-1.41134		1.06526	0.945926		0.205608	0.647071	0.562669	0.311755	0.222937	0.28396	0.0368146	0.0772457	0.000782161	-0.0923117	0.0913732
iYKL209C	iYKL209C		0.843599	0.102773	0.876454		0.382331	0.294349		-0.0123064	-0.0790191	-0.0111736	-0.379676	-0.0736901	0.237177	0.455825	0.3159	0.1154	0.802227	0.504977
iYCR034W	iYCR034W		0.841509	2.15297	0.784866		-0.654455	-0.62039		-0.19969	-0.183627	-0.382305	-0.44044	-0.203839	-0.58164	-0.554461	-0.0401476	0.247487	0.587947	0.0559664
iYPL112C	iYPL112C		0.837243		0.229114		0.0400837	0.0947859		-0.172322	0.236185	0.0153563	-0.18448	-0.0660469	0.510655	-0.290376	-0.185146	0.0419693	-0.423743	-0.00652253
iYBR196C	iYBR196C		0.834735	-0.176993	-0.791274		0.111266	-0.404875		0.017428	0.820881	-0.293515	-0.229968	0.0586443	-0.60767	-0.0104169	-0.0170685	-0.225826	0.209623	-0.0548511
iYKL176C	iYKL176C		0.832093	1.42489	0.652577		-0.137633	-0.100672		-0.00179636	-0.137398	-0.103242	-0.338979	0.394258	-0.332755	0.0256887	-0.00716374	-0.00448357	-0.341045	-0.13345
iYOL155C-0	iYOL155C-0		0.831764	0.160798	0.479068		1.31922	0.880712		0.726183	0.696204	-0.0390965	0.170389	0.577986	0.299038	-0.0969431	0.277674	0.32761	-0.321666	0.289828
iYGR243W	iYGR243W		0.829989	-1.16226	-1.98264		0.14519	-0.544904		-0.0110062	0.93196	-0.438236	-0.0915018	-0.356499	0.515651	-0.0313108	-0.0114118	-0.190704	-0.365465	-0.254479
itL(CAA)G2	itL(CAA)G2		0.828902	0.744984	0.0131003		1.03355	0.925594		0.396585	0.166222	0.532116	0.400938	0.105063	-0.000125866	0.155777	0.114891	0.0627901	0.566233	0.206138
iYGR252W	iYGR252W		0.828869	0.951704	-0.0653453		0.291782	0.566817		-0.335308	-0.141735	0.714917	-0.0452966	-0.288445	-0.133582	0.118882	0.379573	0.174829	0.453621	0.287849
itG(GCC)P1	itG(GCC)P1		0.82646	0.740572	0.276988		1.10889	0.939579		0.215926	0.33375	0.585292	0.0698913	0.426222	0.492351	0.338009	1.00264	0.369194	0.279811	-0.0364102
iYPL058C-0	iYPL058C-0		0.822978	1.14948	0.00115796		0.603897	0.723454		0.0182636	0.187475	0.893694	0.393092	-0.123848	-0.110519	0.178179	-0.53652	-0.203529	0.189292	-0.0957734
itK(CUU)G1	itK(CUU)G1		0.822511	0.654872	0.863053		0.385292	0.353665		-0.0541777	0.298181	0.132967	-0.0967434	0.322847	-0.830913	-0.129265	0.69303	0.000214946	0.0175324	0.295836
itC(GCA)P2	itC(GCA)P2		0.820568	-0.546692	0.305882		0.615957	0.774965		0.111228	0.0374622	0.337418	0.404963	0.339386	-0.0489908	-0.0628988	0.283244	-0.00111182	0.845511	-0.000423926
iYPR149W	iYPR149W		0.819734	-0.299662	0.138783		0.185407	-0.0369764		0.245177	0.268209	-0.138545	-0.115704	0.408212	-0.756749	0.982136	-1.23275	-0.0088994	0.828597	-0.0667288
iYLR414C	iYLR414C		0.818561	0.831337	0.671458		0.754851	0.263676		-0.344275	0.731012	-0.215345	0.350706	-0.497555	-0.247069	0.443337	1.75757	-0.171342	-0.0676424	0.63972
iYLL044W	iYLL044W		0.818519	0.747668	-0.0416868		-0.20931	-0.254921		-0.0554709	-0.0119552	-0.00503623	-0.0882161	-0.00762641	-0.835793	-0.00242605	-0.284615	-0.121502	-0.33038	-0.088164
iYHR185C	iYHR185C		0.81687	-0.252215	0.656269		0.275006	0.121667		-0.153608	0.745308	-0.0648363	-0.312737	0.737806	-0.376698	-0.0346517	0.726124	0.23821	0.0798211	-0.199951
iYGR253C-0	iYGR253C-0		0.812425	0.240766	-1.06597		0.373155	0.516687		-0.0763192	-0.101055	0.598756	0.116931	-0.268953	0.303188	-0.00432029	-0.136926	-0.293679	-0.389477	0.0919018
iYFR017C	iYFR017C		0.811368	-0.146579	0.340125		0.268766	0.299857		0.0348376	-0.00623921	-0.384693	1.39246	-0.125957	-0.0816267	-0.477119	0.567974	-0.407636	-0.0930334	-0.302368
itE(UUC)K	itE(UUC)K		0.810211	1.79719	0.97206		1.17421	0.819138		0.419663	0.331145	0.471493	-0.083872	0.231634	0.0683676	0.239308	0.799746	0.00541752	0.510931	0.36682
iYKR003W	iYKR003W		0.809193	-1.13071	0.390443		0.0799424	0.271457		-0.0105512	-0.431646	-0.380618	-0.182595	-0.00113362	0.453799	-0.0873973	-0.00729647	-0.436218	-0.0123928	0.572726
iYDRWdelta14	iYDRWdelta14		0.807903	0.597322	0.226974		0.600846	0.423291		0.156357	0.535959	-0.189371	-0.150182	0.218635	0.841665	0.178571	-0.397978	0.0262777	0.538764	0.211003
itQ(UUG)D1	itQ(UUG)D1		0.806056	1.29236	0.492818		0.271988	0.508011		-0.0205643	0.0662481	0.196788	-0.0859068	0.221826	-0.693777	-0.193258	-0.294511	-0.125076	0.113146	0.484089
iYLR213C	iYLR213C		0.803088	1.81733	0.0128801		1.04979	0.760763		0.321023	0.5569	0.487625	0.0604633	0.249267	0.129652	-0.115132	0.515466	-0.250773	-0.51341	0.168528
iYDR099W	iYDR099W		0.802901	-0.0688219	0.156119		-0.11278	-0.159879		0.038259	-0.154984	-0.327706	-0.253177	0.149682	-0.0251863	-0.0841101	0.0744843	0.00321967	-0.0582937	0.0114335
iYOR040W	iYOR040W		0.798962	0.319033	0.766994		0.808871	0.664031		0.614457	0.303871	-0.231584	-0.0871221	0.700957	-0.750578	-0.334844	-0.0351056	0.0997204	0.636707	0.641667
iYER117W	iYER117W		0.798623	0.813747	0.227784		1.01992	1.15895		0.229098	0.349704	0.327441	0.0232135	0.469801	-0.250398	0.265919	-0.18239	0.371862	1.70248	0.707659
iYHRWdelta7	iYHRWdelta7		0.798218	0.756416	0.16006		1.00137	0.928021		0.422247	0.493347	0.849145	-0.047225	0.446368	-0.436342	-0.0416446	-0.336067	0.238828	0.267464	0.127707
iYDR316W	iYDR316W		0.7976	1.02088	0.903138		0.934708	1.15487		0.19902	0.527988	0.539573	0.141408	0.403936	0.284744	-0.0113832	-1.0386	-0.256105	0.342028	0.385442
iYMR106C	iYMR106C		0.797559	0.727224	0.452996		0.495578	0.372653		0.278399	0.361515	0.356195	0.0355948	0.34741	-0.802568	0.0391283	-0.408277	0.00417532	0.128348	-0.00140854
iYDR064W	iYDR064W		0.796022	-2.47519	0.209723		0.81281	0.554814		0.598117	0.199716	-0.0976439	-0.19203	0.276184	0.0673988	0.185236	-0.322921	0.717939	1.05075	0.469797
iYBL003C	iYBL003C		0.794314	0.841317	-0.180999		0.840428	0.181519		0.538442	0.470682	-0.340658	0.000480337	-0.0736657	0.306797	0.294491	-0.0105664	-0.454799	0.469378	0.391801
iYMR008C	iYMR008C		0.793751	-0.888564	-1.40389		0.441666	0.102802		-0.0182639	0.526676	0.275123	0.0351975	-0.155007	0.014295	0.28207	0.0881234	-0.258214	0.271596	-0.112727
iYOR340C	iYOR340C		0.791701	0.165371	-0.68607		0.120045	0.321568		0.058571	0.00367678	0.0181992	-0.0145625	0.205736	0.385719	-0.580842	-0.267926	0.0568406	0.534371	-0.0377232
iYNL070W	iYNL070W		0.791049	1.33774	-0.617146		0.714999	0.489063		0.474461	0.527844	-0.422448	-0.0566022	0.420891	-0.0467099	-0.259074	-0.354298	0.109034	0.12665	0.550734
iYDR382W	iYDR382W		0.789513	0.946068	-0.4909		0.895391	0.655745		0.391527	0.260837	-0.153945	-0.090626	0.360754	0.532252	0.10824	0.431322	0.160557	0.0275037	0.412442
iYGR109C	iYGR109C		0.787423	0.809423	-0.945026		0.473411	0.237376		1.26957e-05	0.377964	-0.258937	-0.194745	0.0995544	-0.160863	0.283295	0.450156	0.0018289	0.379373	0.507868
iYGR221C	iYGR221C		0.787046	-0.938863	0.818459		1.232	0.841769		0.631095	0.4879	-0.0644456	0.0399604	0.749382	0.0539852	-0.0354797	0.619861	-0.655928	-0.0569848	0.408479
iYCRCdelta6-0	iYCRCdelta6-0		0.786082	-1.40729	-0.424346		1.02511	0.859697		0.366715	0.506155	0.231392	-0.00770722	0.301673	-0.221449	0.262709	-0.277857	0.000585615	0.495824	0.606282
iYMR238W	iYMR238W		0.785792	1.07737	0.830541		0.119842	0.219774		-0.0234974	-0.0598971	-0.0255797	0.00589505	-0.0495821	-0.220678	-0.306274	0.0603721	0.0558498	-0.416705	0.278903
iYHR104W	iYHR104W		0.782972				-0.623038	-0.609129		-0.11046	-0.317968	-0.439669	-0.387715	-0.000429136	-1.28869	-0.311934	0.0271507	-0.0232573	-0.412943	0.188205
iYGR281W	iYGR281W		0.781391	-0.970755	-1.18882		0.768332	0.51139		0.476673	0.435716	0.230644	0.301562	0.0388351	-1.02427	0.41701	-0.780001	0.729308	0.836541	0.328896
itP(UGG)A	itP(UGG)A		0.780563	-0.21124	-0.0853696		0.99221	0.998857		0.359195	0.0633409	0.360275	-0.187002	0.649277	0.35534	-0.11561	0.769798	0.0329575	0.222244	0.325739
iYER067W	iYER067W		0.780562	-0.376267	-0.264151		-0.0193726	0.377748		-0.297586	-0.180041	0.458114	-0.00987687	-0.0168877	-0.629753	-0.21252	0.00528356	0.0885004	0.349946	0.187074
iSNR4	iSNR4		0.780279	1.15936	0.985491		0.963812	0.792336		0.589336	0.686722	0.268712	-0.0548091	0.660485	-0.892426	-0.200863	-0.696756	-0.0297975	-0.0164414	0.459762
iYGR123C	iYGR123C		0.779021	0.638871	-0.117459		0.941491	0.829584		0.175947	0.349508	0.250233	0.00718689	0.442896	0.77307	-0.084455	0.941275	0.000749574	0.796546	0.0811656
iYER025W	iYER025W		0.775925	1.34727	0.0277563		1.09332	1.00008		0.386835	0.453495	0.527372	0.429594	0.567207	-1.35411	0.561419	-0.173444	-0.0812106	0.971136	0.37342
iYJR025C	iYJR025C		0.775372		0.381442		-0.509105	-0.86465		-0.267877	0.523429	-0.00358354	-0.135063	-0.367347	-1.05909	-0.0206992	-0.545002	-0.429028	-0.500051	-0.431831
iYBR069C	iYBR069C		0.774254	1.45245	-0.570865		1.76689	1.58515		0.176147	0.829911	1.69323	0.188582	0.244553	0.676064	0.736389	0.306382	-0.417565	0.258081	-0.0549191
iYJR075W	iYJR075W		0.767744	1.11083	-0.110444		-0.157519	0.113897		-0.329238	-9.70245e-05	-0.382819	-0.000707339	-0.267781	0.615684	-0.397739	-0.270891	0.00513234	0.478322	0.346233
iYJR058C	iYJR058C		0.767196	0.199984	0.372445		-0.426242	-0.496271		-0.3308	-0.0673235	-0.119794	-0.416891	0.00641753	0.788943	-0.00346054	0.352397	-0.224308	-0.104108	-0.608275
itY(GUA)M1	itY(GUA)M1		0.766982	0.180583	0.426073		0.105765	-0.234094		0.221308	0.190854	0.0364614	-0.00981228	0.227403	-0.802736	0.209334	0.0686903	0.251933	0.0290925	-0.40786
iYPL047W	iYPL047W		0.76631	0.144152	-0.555472		0.670543	0.826235		0.0188108	-0.103293	-0.0304823	0.448869	-0.0949471	0.389467	0.356154	-0.0190967	-0.238508	-0.532745	0.595163
iYPL180W	iYPL180W		0.765132	0.51512	-0.24056		0.0970585	0.229156		-0.00584257	-0.140799	0.328513	0.305465	-0.00101587	0.178867	0.201273	-0.498965	0.0792863	0.168807	-0.421542
itS(UGA)E-0	itS(UGA)E-0		0.764698	-0.106347	0.313967		0.386353	0.618958		-0.204684	-0.118331	0.368222	-0.130096	0.0933022	0.677961	0.230765	0.411096	0.222645	0.505497	0.114041
iYJR117W	iYJR117W		0.764662	0.76539	0.400809		0.301344	0.455961		-0.0199676	-0.156701	0.364151	0.0601236	-0.400592	0.502789	-0.0807554	-0.424381	-0.0128957	-0.281235	0.265451
iYKR073C	iYKR073C		0.764261	1.98821	0.922212		1.21581	1.36968		0.299531	0.396247	0.671119	-0.206891	0.759146	-0.0464803	-0.145604	0.384176	0.309908	-0.0207413	0.573277
iYER011W	iYER011W		0.75953	0.675761	-2.23524		0.163711	0.561362		-0.304345	-0.147877	0.405566	0.558385	-0.360176	0.459237	-0.384064	-0.0574588	-0.273728	-0.225424	-0.00276248
itA(AGC)F	itA(AGC)F		0.759125	0.636894	0.900604		0.295781	0.361243		-0.0448458	0.00872639	0.449152	-0.319721	0.122979	0.661835	-0.258373	0.420831	0.117302	0.435527	-0.151116
iYGR105W	iYGR105W		0.758915	-0.0940764	-0.227097		0.119377	0.00326701		-0.116473	-0.318319	-0.108145	0.0853799	-0.210864	0.941786	0.474353	0.481256	-0.64878	1.02564	-0.185702
itL(CAA)K	itL(CAA)K		0.75768	0.959062	0.725963		0.475653	0.404321		0.210561	-0.00296965	0.272581	-0.125633	0.106453	-0.0587628	0.576802	-0.552875	0.00741713	0.234702	0.179895
iYIR034C	iYIR034C		0.757105	0.200509	-0.966429		0.27794	-0.264121		0.715699	-0.197136	-0.299841	-0.00209838	-0.0149944	-0.283989	-0.219192	0.105214	0.0462428	-0.707971	-0.112758
iYBR020W	iYBR020W		0.757098	0.84501	-0.632137		0.0911345	0.223955		-0.0302652	-0.102694	0.0906375	0.13145	0.241478	0.438279	-0.0381683	-0.136258	-0.395656	0.433682	-0.33329
iYMR144W	iYMR144W		0.756501	2.04384	-0.0806487		0.0407535	-0.439602		-0.00932999	0.255623	-0.506538	-0.408436	-0.0484069	0.56139	0.415815	0.412012	0.00824319	0.0624347	-0.116774
iYDR032C-2	iYDR032C-2		0.756145	0.114383	-0.88513		0.529642	0.205409		0.0152553	0.838709	0.362765	-0.159807	-0.042655	0.0754215	0.220753	-0.456094	-0.0660746	0.0946013	-0.0404085
iYLR058C	iYLR058C		0.75589	-1.13814	-1.55986		0.670365	0.593268		0.150701	-0.00481338	0.210825	-0.00605761	0.360244	-0.34685	0.307493	0.669212	-0.379422	0.204687	0.315916
iYEL072W-0	iYEL072W-0		0.753231	0.981022	-0.805439		0.199536	0.468275		-0.321559	-0.209123	-0.0267442	0.219502	-0.324243	-0.000223029	0.335537	0.0679323	-0.15213	1.10316	0.604635
iYLR210W	iYLR210W		0.752751	0.209311	0.675175		-1.23375	-0.497898		-0.608851	-0.783266	-0.909085	0.928392	-0.401434	0.265648	-1.00947	-0.18901	0.614171	-0.373215	-0.537266
itN(GUU)F	itN(GUU)F		0.752397	0.209011	0.338954		-0.115557	-0.0333972		-0.255057	0.506322	0.0926846	-0.346127	-0.00180697	-0.674427	-0.862641	-0.016339	0.130274	-0.257706	0.22365
iYER124C	iYER124C		0.751409	0.59334	-0.681619		0.0277912	0.379334		-0.0210634	-0.00130482	-0.0534578	0.284546	0.293995	-0.00641896	-0.355851	-0.582423	0.423786	0.248032	-0.108585
iYGL163C-1	iYGL163C-1		0.750623	-0.676114	-0.771461		0.861349	1.13957		-0.176122	0.256217	1.77134	0.00817764	0.00741799	0.320794	-0.000372826	0.0861345	-0.289161	0.339016	-0.257293
iYGR079W	iYGR079W		0.748209	1.81367	-0.472697		-0.146203	-0.115251		-0.0186005	-0.20493	-0.195495	-0.16324	-0.142439	-0.155453	-0.518694	0.2179	0.0608269	-0.194322	0.171041
itL(UAG)J	itL(UAG)J		0.74771	-1.33196	0.296004		0.260751	0.345928		0.0794139	0.388285	0.195269	-0.0574987	0.382429	-1.13582	-0.523287	-0.212341	-0.00191223	0.0500132	0.257129
itK(CUU)G2	itK(CUU)G2		0.747321	1.26595	0.924117		0.106518	0.863802		-0.237754	-0.0412646	0.205863	0.135458	0.465909	0.324637	-1.1623	-0.0106355	0.407399	0.664032	0.154656
iYEL056W	iYEL056W		0.746899	-1.18044	-1.37568		0.955165	0.139472		0.916017	0.0108175	-0.23259	0.45579	-0.821283	0.0105146	0.314051	-0.394766	-0.1541	0.0136016	0.593205
iYJL137C	iYJL137C		0.745371	-0.522157	0.0111425		0.296252	0.295987		0.0581267	-0.0158045	0.0911953	-0.115109	0.0385266	-0.386694	-0.132856	0.087221	-0.469212	-0.0145709	0.409102
iYIL053W	iYIL053W		0.744264	-0.690081	-1.00628		0.0922696	-0.20028		0.352229	-0.0174373	-0.535604	0.0575793	0.0421614	-0.071249	0.00873456	-0.201531	0.302532	0.551459	-0.0336278
iYDL021W	iYDL021W		0.743942	1.62577	-0.38099		0.327836	0.0825991		0.181133	-0.0988798	-0.177639	0.158684	-0.161138	-0.0404976	0.420055	0.103382	-0.098099	0.287934	0.157514
iYGLWdelta10	iYGLWdelta10		0.743709	0.435675	-0.832234		0.905588	1.00966		0.184861	-0.059503	0.669162	0.166906	-0.0860384	0.83595	0.228373	-0.149024	-0.148428	0.257169	0.277423
iYEL070W	iYEL070W		0.743407	0.608352	-0.606719		-0.0424959	0.237342		-0.277253	-0.0854125	-0.00305405	0.238278	-0.1065	0.209992	0.226151	-0.501105	0.0920012	-0.111216	1.84664e-05
iYLR248W	iYLR248W		0.743291	-0.254036	-1.83098		0.878733	0.759165		0.35249	0.374211	-0.00826874	-0.0601198	0.327403	0.453378	-0.252512	0.267219	0.34159	0.636982	0.429179
iYDR402C	iYDR402C		0.743217	-0.689031	-0.579142		0.123847	0.0489425		0.000924183	-0.184485	-0.214291	0.613761	-0.13475	0.205773	0.11849	0.0570017	-1.20709	0.0454616	-0.181627
iYLR035C	iYLR035C		0.742094	1.12744	0.849141		-0.19716	0.103811		-0.289143	-0.135775	0.10437	-0.309935	-0.0340209	0.821253	-0.0489263	-0.510132	0.203423	0.218132	-0.130382
iYHRWdelta9	iYHRWdelta9		0.74149	-0.429942			-0.233338	0.0665006		-0.474006	-0.377977	0.791062	0.0245821	-0.574695	0.0266399	-0.0446267	-0.023703	-0.408997	-0.0298963	-0.225032
iYJL014W	iYJL014W		0.739808	2.83178	-0.0573055		-0.0312751	0.0437876		-0.156907	-0.0434303	-0.176277	-0.173215	-0.0640902	-0.134482	0.136006	-0.149729	0.0999127	0.144859	0.288849
iYMR103C	iYMR103C		0.739615	-0.0381696	-0.623389		-0.330938	-0.270813		-0.445134	-0.0360817	0.363523	0.0816577	-0.424951	-0.0853343	-0.538753	0.578263	-0.439617	-1.48818	-0.414274
iYER046W	iYER046W		0.739466	0.453757	0.208367		0.412449	-0.356032		0.0800938	0.489362	-0.733303	0.156317	-0.0985714	0.259458	1.15531	0.548008	-0.343411	-0.221513	-0.0597665
iYKR017C	iYKR017C		0.739009	-0.0319452	0.522053		-0.316019	-0.530445		-0.132689	-0.246775	-0.288802	0.0240399	-0.303597	-0.560901	0.173872	0.55352	0.0624402	-0.0110996	-0.159199
iYHR178W	iYHR178W		0.738417	-1.0569	-0.702789		0.271116	-0.832228		0.330327	1.28214	-0.166932	-0.297733	-0.171062	-1.25418	0.00612191	-0.0408245	-0.264276	0.0919729	-0.247425
iYKL056C	iYKL056C		0.736892	1.0457	-0.194872		0.636254	0.321619		0.339679	0.30407	0.0142652	-0.148365	0.309873	-0.728087	0.0535583	0.425339	0.0401838	0.0469707	0.365595
iYEL026W	iYEL026W		0.735838	-0.773849	0.602443		1.01322	1.26488		0.135596	-0.00205671	-0.0164614	0.534633	-0.0333412	1.00299	-0.169794	0.308076	0.155916	0.0126279	0.777596
iYPR072W	iYPR072W		0.734257	0.796434	0.489114		0.876372	0.707024		0.193486	0.201307	0.455691	0.428913	-0.0217028	-0.524743	-0.0118341	0.895377	-0.00270256	0.383527	0.259739
iSNR8	iSNR8		0.732163	0.615092	-0.268344		1.443	1.2595		0.635193	0.371881	-0.130279	0.0785758	0.934894	0.718455	-0.0277575	0.996951	0.41231	0.267095	0.473375
iYEL001C	iYEL001C		0.72875	-0.464117	-0.371385		0.58909	0.187267		0.274865	0.280354	0.224544	0.335566	-0.171697	-0.423495	0.360788	-0.0114412	-0.332798	0.352097	-0.018341
itS(AGA)B	itS(AGA)B		0.728285	1.70705	0.499756		0.799815	1.03128		0.0523758	0.286041	0.528993	-0.121126	0.387367	-0.250093	-0.268521	0.363638	0.522585	0.522339	0.541857
iYLR292C	iYLR292C		0.726796	-0.235139	-0.723714		0.426335	0.207769		0.417107	0.266787	-0.0114816	-0.256551	0.408676	-0.955494	0.0814105	-0.619492	-0.30103	-0.205755	0.357444
itP(UGG)M	itP(UGG)M		0.726485	1.25644	0.815777		0.623112	0.360575		0.0359223	0.450098	0.367107	-0.383463	0.000607679	0.0796281	-0.0389702	0.650422	0.114886	0.00652424	0.270137
iYJRWdelta14	iYJRWdelta14		0.726207	0.987832	0.675132		0.275839	0.530203		-0.326117	-0.0823959	0.26596	-0.0941664	0.125295	1.23987	0.098169	0.70458	0.379953	0.135186	-0.174126
iYGR246C	iYGR246C		0.723069	0.520506	-1.56409		-0.136355	-0.107659		-0.239545	0.0100948	-0.0247189	-0.407335	-0.0537663	0.437977	0.0491004	0.0276372	0.191903	-0.00777237	-0.070461
iYKL177W	iYKL177W		0.722782	0.504085	-0.20774		0.0335202	0.155808		-0.0620966	-0.0725696	0.128594	-0.0882323	0.232914	0.34463	-0.113594	-0.087915	-0.322524	0.707765	-0.257793
iYMR011W	iYMR011W		0.722484	0.285408	0.630788		0.574907	0.662973		-0.00742618	0.19028	0.569347	0.577092	-0.224025	0.017602	0.233952	-0.423676	0.0119423	0.128393	-0.0223137
iYNL284C	iYNL284C		0.722227	-0.83916	-0.37089		0.413469	0.505199		0.0661687	0.294286	0.0699745	-0.0495639	0.176983	0.548368	-0.369812	-0.391156	-0.231328	-0.254025	0.18963
iYPL142C	iYPL142C		0.722106	-0.0971232	-0.67799		-0.142566	-0.59158		0.0268934	-0.0385486	-0.377146	-0.205984	-0.128225	0.11379	0.304908	0.535449	-0.11044	-0.261929	-0.342967
iYPL136W	iYPL136W		0.72182	-0.55911	-0.82685		0.902082	0.395828		0.0958471	0.681051	0.0871834	-0.0845043	0.225283	0.638711	0.495358	0.922955	-0.322427	-0.392844	0.000140079
iYPL189W	iYPL189W		0.719833	-0.193645	0.82084		0.312865	0.570342		-0.161024	-0.0724866	0.964857	0.0574555	-0.0742317	-0.297959	0.195265	-0.268055	-0.0106637	-0.199557	-0.095098
YARCdelta8	YARCdelta8		0.7178	0.570806	0.403079		0.250081	0.433129		0.0517947	-0.131459	-0.128261	0.0823482	-0.0486377	1.26719	0.241436	-0.892368	0.154499	0.116636	0.0617291
iYOR134W	iYOR134W		0.717189	-0.891386	0.200872		1.10672	1.65784		-0.112518	0.0149441	1.36136	0.045613	0.23138	0.223206	-0.448502	0.743379	0.0557977	-0.550249	0.548622
iYJL111W	iYJL111W		0.71513	0.366228	0.81095		0.0829149	-0.163897		0.178272	-0.0522259	0.75859	-0.509492	-0.0579828	-0.873999	-0.0541633	0.177365	0.34156	0.00228501	-0.297524
iYBL109W-1	iYBL109W-1		0.714935	-0.121046	-0.197419		-0.182546	-0.580457		-0.000101064	-0.297321	-0.425894	0.00569417	-0.348221	-0.00127748	0.479504	0.50179	-0.317631	-0.330319	-0.201999
iYGR210C	iYGR210C		0.714769	0.599674	-0.660586		0.12433	0.177278		0.0113492	0.000211484	0.0772515	-0.620693	0.0662351	0.393869	-0.847133	0.474441	0.052456	-0.060837	0.305342
iYNR072W	iYNR072W		0.714169	1.00325	-0.244081		0.158685	0.294238		-0.10262	-0.177638	0.0665475	0.189881	-0.261092	0.599264	-0.061394	-4.43924e-05	0.0605964	0.165632	0.0491767
iYORWtau3	iYORWtau3		0.712327				-0.235378	0.34183		-0.568262	-0.0295422	0.288391	-0.244874	-0.268242	0.365096	-0.631995	-0.458064	-0.175734	0.480042	0.363017
iYDR049W	iYDR049W		0.711283	0.499467	-0.377624		1.30499	0.847263		0.531958	0.476454	0.135608	0.365822	-0.272985	0.811943	-0.0454842	0.572961	0.556672	0.440814	0.452875
iYDR012W	iYDR012W		0.710833	-0.00936759	0.362196		0.695553	0.690224		-0.0196721	-0.00732825	-0.158708	0.281864	-0.079928	0.203982	0.436571	0.707407	0.271949	0.0220595	0.644457
iYLR079W	iYLR079W		0.71077	0.173391	-0.472544		0.338065	0.310515		-0.148372	-0.0386714	-0.171389	-0.103776	-0.0103744	1.54024	0.28186	0.515197	-0.214277	-0.012269	-0.00147244
iYPR065W	iYPR065W		0.709066	0.482244	-1.41605		-0.315639	-0.344657		-0.185576	-0.0391017	-0.600135	-0.000246866	-0.00937898	0.233895	-0.00440362	0.0908399	0.170475	0.0285032	-0.163937
iYOL159C	iYOL159C		0.708607	0.310916	-0.22827		0.802561	0.641284		0.264381	0.89049	1.40739	0.112701	-0.0690253	-0.479173	0.0601224	-1.48873	-0.00532963	1.06906	-0.374248
TEL15R-3	TEL15R-3		0.706623	-0.41328	0.39698		-0.265893	-0.236016		-0.0710706	-0.285524	-0.307692	-0.0779841	0.0559929	0.202728	-0.187274	0.223685	-0.0162024	-0.35814	-0.232571
itF(GAA)P2	itF(GAA)P2		0.706553	0.282527	0.402958		0.786973	0.579956		0.227382	0.432888	-0.00263845	-0.130393	0.359542	0.152308	0.394389	0.101068	0.236532	0.0182801	0.337984
iYPL251W	iYPL251W		0.705928	-1.09852	-0.363724		-0.173387	-0.0163834		-0.00259173	-0.177361	-0.186024	-0.276443	-0.103512	0.301884	-0.557002	-0.469505	0.0205985	-0.0771839	0.192637
iYDL136W	iYDL136W		0.702495	1.15447	0.0739598		-0.113753	0.0361294		-0.295586	-0.332435	0.455829	0.166897	-0.061883	-1.00146	-0.0111552	0.868583	-0.102848	-0.148482	-0.198768
iYCR022C	iYCR022C		0.701571	0.0690418	0.123613		0.608357	0.244009		0.14204	0.430594	0.263638	-0.195739	-0.0867603	0.540069	0.323954	0.0449403	-0.0732558	0.1768	-0.000106619
iYMR037C	iYMR037C		0.700251	-0.446401	0.883665		1.66119	1.73869		0.114269	0.108905	2.13262	-0.178155	-0.0643837	1.68875	0.140995	0.999414	-0.467209	0.160301	-0.0310099
iYKL221W-1	iYKL221W-1		0.699836	1.15577	-0.188847		0.402347	0.506645		-0.12105	-0.166821	0.223751	0.339657	-0.466378	0.700491	0.376238	-0.0424917	0.171601	0.443467	0.198916
iYPR143W	iYPR143W		0.69955	0.899099	0.986259		-0.209189	0.0268038		0.218725	-0.730891	0.663521	-0.159437	-0.358096	0.037265	-0.811584	-0.601547	-0.192098	0.434614	-0.240038
iYDR280W	iYDR280W		0.699445		0.878013		0.399388	0.365669		0.0386643	0.0137344	0.585937	0.0189492	0.14514	-1.48366	0.707124	-0.0721014	0.0250014	0.174775	0.204965
itP(UGG)F	itP(UGG)F		0.698608	2.15747	0.617509		0.204184	0.49402		0.00311228	-0.00478079	0.212294	0.00317217	0.212096	0.324139	-0.598353	-0.125278	0.251716	-0.0096952	0.00535442
iYKL144C	iYKL144C		0.697861	0.813287	-0.683887		-0.273014	-0.0890016		-0.428993	-0.0681457	0.0884384	-0.0363479	-0.0702345	-0.0223507	-0.115839	0.303824	-0.165234	-0.0799092	-0.213982
iYKR080W	iYKR080W		0.696144	1.21336	0.124427		-0.171938	-0.14356		-0.0156066	-0.248425	-0.254398	-0.0265148	-0.093332	0.250212	0.123737	-0.513434	-0.272291	0.00304995	-0.0631097
iYIL016W	iYIL016W		0.69608	-0.210879	-1.64658		0.577042	0.552464		0.223861	0.158473	0.0732155	0.178507	0.260167	-0.0674189	0.281552	-0.178316	0.399484	1.72849	0.12907
iYEL013W	iYEL013W		0.695566	-0.927419	-0.484869		0.691769	0.659509		0.12497	0.696135	0.508696	0.472679	0.672637	-2.55206	0.236713	0.03834	0.0650777	0.883481	0.219689
iYDR224C	iYDR224C		0.695495	0.0769491	-0.166246		-0.655743	-0.409106		-0.33053	-0.0921744	-0.125906	-0.146381	-0.119108	-0.356629	-0.744712	-0.323961	-0.0977459	0.666491	-0.22143
iYEL030W	iYEL030W		0.695198	1.006	0.706458		-0.0564109	0.122325		-0.000469472	-0.375513	0.0939744	0.122483	-0.178617	-0.169869	-0.344647	-0.089643	-0.0581988	0.247284	0.0602669
iYOR277C	iYOR277C		0.69424	-0.49298	-0.571788		1.13332	0.890208		0.596993	0.511075	0.310745	0.091007	0.488629	-0.181557	-0.0413238	-0.082749	0.174837	0.576741	0.313651
YGLWdelta6	YGLWdelta6		0.69404	0.0417982	0.644057		0.361639	0.267115		-0.0278084	0.266478	-0.0606498	-0.0636391	-0.143777	0.855058	0.235652	-0.2914	0.0924315	0.612605	0.123191
iYHR123W	iYHR123W		0.693999				-0.233418	-0.301188		-0.115529	-0.0149676	-0.2492	-0.225052	-0.0150195	0.195338	-0.00776564	-0.0960578	0.00409533	-0.215586	-0.196332
itH(GUG)M	itH(GUG)M		0.693896	1.48736	0.989488		0.560225	0.632407		0.00763958	0.452753	0.341278	0.0204574	0.398405	-0.558084	-0.279412	0.329181	0.236075	0.0766561	0.207977
iYOR241W	iYOR241W		0.690358	0.904909	0.538612		-0.509603	0.194248		-0.699889	-0.645658	0.300465	-0.00323575	-0.657704	-0.0149962	-0.279835	-0.446184	-0.591661	-0.360921	0.484765
itE(CUC)I	itE(CUC)I		0.689707	0.589556	-0.3363		0.357879	0.334201		-0.00180568	0.190719	0.190058	-0.255399	0.0602778	-0.00941938	-0.342774	0.462838	0.198131	0.169039	0.258903
iYBR101C	iYBR101C		0.683577	0.187012	0.520935		-0.209705	-0.425959		-0.00901975	0.253976	-0.171342	-0.380024	0.463392	-1.60082	-0.217381	0.488413	-0.0356606	0.0529435	-0.0910968
iYLR338W	iYLR338W		0.682738	0.286474	0.597105		0.505045	0.545322		-0.0675992	0.174782	0.475047	-0.0249424	-0.240043	-0.0442216	-0.00830742	-0.0991501	-0.335714	-0.418365	0.441213
iYDR083W	iYDR083W		0.682602	1.10764	-0.595685		0.529184	0.554857		0.0389887	-0.0359169	-0.583127	0.00854626	0.337107	0.193377	-0.0472462	0.879259	-0.464825	0.177375	0.77465
iYMR314W	iYMR314W		0.681457	-0.346725	0.931805		0.00392932	-0.255256		0.157495	0.317636	0.460255	-0.232205	-0.157836	-1.34101	-0.171141	-0.690358	-0.126344	-0.0401971	-0.0786578
iYDL191W	iYDL191W		0.679575	0.728548	-0.477561		1.63078	1.49465		0.565166	0.519906	0.308956	0.250051	0.445695	0.471622	0.243941	0.106827	0.0328307	-0.023319	0.810875
iYKLWdelta3	iYKLWdelta3		0.676385	0.41719	0.25201		0.500989	0.640444		0.110413	0.00130029	0.238397	-0.346985	0.229232	1.05101	-0.00602478	-0.220213	0.260793	0.802054	0.170365
iYKR099W	iYKR099W		0.674273	1.2132	0.487967		-0.177637	-0.194477		-0.0307428	-0.122655	-0.000653703	-0.175801	-0.0168311	-0.199302	0.00126714	-0.304239	-0.133048	-0.135015	-0.156188
iYHR213W-0	iYHR213W-0		0.673451	-0.115598	-0.445482		-0.416265	-0.286339		-0.264525	-0.109724	-0.2228	-0.158727	0.0421748	-0.621584	0.0522521	-0.254892	0.0127852	-0.0779779	-0.0215788
iYJL144W	iYJL144W		0.673436		0.343347		-0.0157064	-0.124326		-0.0707198	-0.197228	-0.0790854	-0.0577725	-0.235195	0.167576	-0.220382	0.698861	-0.0613573	-0.134028	-0.0393786
iYGR078C	iYGR078C		0.671857	-0.996013	-0.890651		0.00152717	-0.135319		-0.0941123	0.0267645	-0.195797	-0.178317	-0.0540126	-0.33878	0.405882	-0.0246923	-0.156651	0.259739	0.16624
iYOR064C	iYOR064C		0.671593	1.094	-2.26224		0.654891	0.699674		0.125842	0.0949143	0.357711	0.218577	0.208649	0.416257	-0.131983	0.377441	-0.0134229	-0.539151	-0.0106257
iYPR034W	iYPR034W		0.670546	-0.659687	0.460232		0.78478	0.0583751		0.199611	1.08926	0.210627	-0.373008	-0.10803	-0.0225136	0.294689	0.0816486	-0.0695744	0.0588411	0.149255
iYGLWomega1-0	iYGLWomega1-0		0.670331	0.868569	0.561203		0.0500377	0.0925459		-0.0492495	0.0802347	-0.335021	-0.134343	0.234847	-0.287845	-0.0667384	0.0147138	0.0060462	-0.116918	0.272684
iYLR460C-1	iYLR460C-1		0.669252	0.112333	0.843267		0.200112	0.108266		-0.0734069	0.232113	0.229644	-0.114211	-0.181915	0.421565	-0.181935	-0.00265877	-0.14216	0.318457	-0.0828141
iYGL009C	iYGL009C		0.666513	0.0268379	0.4889		1.18093	1.00125		0.375418	0.345008	0.21648	0.167112	0.402959	0.550046	0.131402	0.605745	-0.0620437	0.0865683	0.332173
iYOR375C	iYOR375C		0.666298	0.784771	-0.336944		0.182296	0.794502		-0.347582	-0.0259054	0.521524	0.017651	-0.189541	0.714902	-0.255404	-1.02654	-0.173104	0.421302	0.366822
itQ(UUG)E1	itQ(UUG)E1		0.664367	1.96992	-0.589964		0.28917	0.469002		0.000208599	0.419494	0.717892	0.136343	0.0871043	-0.00109457	-0.726836	-0.788719	-0.660328	0.408437	-0.244413
iYML057W	iYML057W		0.663437	0.514852	-0.63764		0.012541	0.343104		-0.0879461	0.00426263	0.253538	-0.0789456	-0.140776	0.203083	-0.546091	-0.862018	0.106681	0.00766441	0.188924
iYOR142W	iYOR142W		0.663364	-0.324432	0.374779		0.154753	0.3031		0.0256002	0.0997172	0.109926	-0.0265817	0.0241642	-0.0328878	-0.519032	-0.350025	0.0434071	-0.124856	0.170128
iSNR13	iSNR13		0.661667	0.708022	0.443503		0.801906	0.717142		0.558715	0.395639	-0.0368262	0.324574	0.626017	-0.254756	-0.688685	-0.148889	-0.49429	0.683798	0.191154
iYBR046C	iYBR046C		0.66055	0.76326	-0.0123844		-0.771217	-0.963514		-0.43873	0.182819	-0.107377	-0.23277	-0.284776	-1.04087	0.286359	-0.370448	-0.211274	-0.0177321	-0.500408
iYDR499W	iYDR499W		0.660371	0.989386	-0.623326		-0.235284	-0.00922067		-0.189724	-0.358468	-0.0937527	-0.18002	-0.0462754	-0.704106	-0.12959	0.0067342	-0.162188	-0.607768	0.369426
iYLR381W	iYLR381W		0.659967		-0.19248		-0.870113	-0.805402		-0.351708	-0.382821	-0.675873	-0.198887	-0.101873	-0.302689	-0.192566	0.181311	0.00720742	-0.405293	-0.263727
iYIR002C	iYIR002C		0.659228	0.83758	-0.0242153		-0.21313	-0.03685		-0.133779	-0.213973	0.269317	-0.383541	0.0993647	-0.304393	-0.247237	-0.0472718	0.147088	-0.519802	-0.112636
irpr1	irpr1		0.659012	1.86369	0.67572		-0.00931445	0.356834		-0.0611304	-0.000974032	0.158967	-0.106749	0.240777	-0.407589	-0.79162	-0.326241	0.0406222	0.0329417	0.205137
itM(CAU)O1	itM(CAU)O1		0.658024	0.176537	-0.632723		0.876569	0.671711		0.318146	-0.0188923	-0.120323	0.372519	0.384099	0.684111	-0.166886	1.54591	-0.0250945	-1.33209	0.0119556
iYNL113W	iYNL113W		0.657976	-1.06674	-0.49853		0.507777	0.3611		0.278958	0.38349	0.216333	-0.000449239	0.0974861	-0.681847	0.0574151	-0.679553	0.0421145	-0.0456486	0.294325
iYKL054C	iYKL054C		0.657308	0.0213074	-1.31469		-0.258584	-0.176384		-0.210813	-0.184153	0.365159	-0.266159	-0.0704573	-0.825665	0.289217	-0.31046	-0.11668	0.321125	-0.122075
iYBL068W	iYBL068W		0.656725	-1.00934	0.774156		0.550814	0.712905		0.112237	-0.158727	0.0462269	0.427802	0.401383	-0.159513	0.101898	0.489891	-0.187306	1.38869	0.15172
iYDR183W	iYDR183W		0.65612	1.36663	0.590848		0.340577	0.211965		0.314922	0.314801	0.0790296	-0.0825959	0.272386	-1.46864	0.0849591	-0.403442	1.05604	1.43417	0.277812
iYGR040W	iYGR040W		0.655308	0.188913	0.656278		0.842837	0.493856		0.223962	0.154609	0.52	0.1629	0.0346393	0.271686	0.876328	0.37197	-0.135137	0.709274	-0.17439
itE(UUC)B	itE(UUC)B		0.654802	1.76199	0.0838404		0.68621	0.712886		0.0263485	0.0709263	0.532462	0.0503093	0.337455	-0.605036	0.194131	1.03356	0.482613	0.0230894	0.166778
iYDR256C	iYDR256C		0.65471	0.723966	0.0617436		-0.0643657	0.0776383		0.00316008	-0.0322012	0.60665	-0.033409	-0.077433	-1.21189	-0.238905	-0.663054	0.12503	-0.0497446	-0.0622052
iYGR292W-0	iYGR292W-0		0.654331	0.521274	-0.313957		-0.478726	-0.324924		-0.268154	-0.102483	0.148668	-0.258712	-0.119442	-1.0774	-0.0458517	-0.565341	-0.00559681	0.321638	-0.0220527
iYGR091W	iYGR091W		0.653894	-0.279641	0.602236		-0.69021	-0.568575		-0.266314	-0.187605	0.0386469	-0.171377	-0.245587	-1.70382	0.0132706	-0.738603	0.039444	1.06216	-0.00289577
iYLR141W	iYLR141W		0.653418	0.437287	-0.243184		-0.0169443	-0.0537861		-0.193956	0.150033	0.313831	-0.397836	-0.0615156	-0.341235	0.0824901	-0.10999	-0.211384	-0.181999	0.0226218
iYPL215W	iYPL215W		0.653133	1.37593	0.808743		-0.304606	-0.132873		-0.07518	-0.178324	-0.24066	-0.389532	0.14813	0.19002	-0.648157	-0.0692047	0.0613255	-0.530986	0.0014476
iYGR239C	iYGR239C		0.652573	0.0669962	0.231863		0.522391	0.344857		0.16546	0.606821	0.408778	-0.30143	0.311233	-0.662197	-0.432393	0.055039	-0.205905	-0.0452601	0.181675
iYDL062W	iYDL062W		0.651974	1.03136	0.459706		0.72334	0.616989		0.32981	0.432087	-0.161629	-0.206705	0.373202	0.0297122	0.18772	-0.485311	0.468049	0.631294	0.578914
iYJR032W	iYJR032W		0.651355		-2.74277		-1.10194	-0.527559		-0.951521	-0.207287	-0.714241	0.0604474	-0.176064	0.0989275	-0.210454	-0.240489	-0.0008295	-0.0747008	-0.145227
iYKLCdelta6	iYKLCdelta6		0.651094	-0.171461	0.194373		-0.179876	-0.282172		-0.0375085	0.0254311	-0.140077	-0.166045	0.00673075	-0.0818439	-0.0426735	-0.258136	-0.316567	0.474005	-0.20261
itF(GAA)B	itF(GAA)B		0.649476	-0.117703	-0.428557		0.707711	0.992491		0.036607	0.00166751	0.387449	-0.113537	0.551426	0.431059	0.321128	0.0304492	0.148333	-0.0622593	0.28361
iYMR245W	iYMR245W		0.649445	-1.76151	-1.49326		0.929758	0.260469		0.287068	1.10678	0.605324	-0.110345	-0.0259722	-0.232136	0.31856	-0.158232	-0.142808	-0.00171714	-0.112698
iYHRCsigma2	iYHRCsigma2		0.647182	0.0548272	-0.391271		-0.639781	-0.565116		-0.338758	-0.525514	-0.498937	-0.10174	-0.503847	0.402055	-0.0494363	-0.0121202	-0.440427	0.411694	-0.0378392
itY(GUA)D	itY(GUA)D		0.647113	1.11048	-0.287184		0.310865	0.380239		-0.239109	0.170754	0.303188	-0.239737	0.220412	0.0681773	0.126141	0.621062	-0.00638322	-0.028933	0.07488
itE(UUC)M	itE(UUC)M		0.646529	0.635683	-0.0957693		1.06957	1.25372		0.0092325	0.320742	0.835396	0.336271	0.0231032	0.172991	0.121154	0.255794	0.423389	-0.359921	0.399017
itN(GUU)O1	itN(GUU)O1		0.644954	1.1953	0.613813		0.30965	0.56397		0.037817	0.329308	0.117815	-0.14298	0.715721	-0.0864892	-0.503454	-0.1226	0.32614	-0.14161	2.33715e-05
iYDR534C-0	iYDR534C-0		0.644439	-0.342795	-0.542563		-0.840737	-1.01896		-0.367448	0.0795611	-0.251005	-0.482551	-0.419423	0.19116	-0.020725	-0.594592	-0.00801381	-0.226934	-0.588335
iYMR072W	iYMR072W		0.644093	1.07608	0.588751		-0.00884402	0.155757		-0.210347	-0.0190976	-0.344284	0.0788294	-0.181942	0.968132	-0.207409	-0.141096	-0.00144138	0.849827	0.113424
iYPL171C	iYPL171C		0.643613	1.0779	0.498462		-0.0298042	-0.170372		-0.197764	0.259333	-0.118749	-0.0534011	-0.0333834	0.00133186	-0.240579	0.564063	-0.0779667	0.0341827	-0.179793
iSNR62	iSNR62		0.642204	-0.583803	0.0890181		0.420832	0.20846		0.205821	0.37094	0.0623612	-0.106831	0.2516	0.0939568	0.251211	-0.346722	0.143731	0.820598	-0.102305
iYOR311C	iYOR311C		0.64217	1.07687	0.642423		0.807364	0.15924		0.326792	1.19023	0.00591014	-0.25235	0.340581	-1.44212	0.740174	-0.631361	-0.0737965	0.170297	0.470842
iSNR68	iSNR68		0.638958	-2.01663	-0.0451265		0.984548	0.996725		0.257681	0.388871	-0.272612	-0.135631	0.840348	0.378348	-0.292452	0.948254	0.0969404	0.807921	0.642713
YBLCsigma1	YBLCsigma1		0.63869		0.0772334		0.8166	1.08756		0.0689154	0.301756	0.298885	-0.170237	0.736128	0.749173	-0.359811	0.462311	0.271928	0.291908	0.246271
iYNL035C	iYNL035C		0.637931	0.214308	0.816268		0.642651	0.862528		0.0483339	0.189679	0.11185	0.0768778	0.713143	0.0781097	-0.71571	1.13613	0.10752	-0.390421	0.196838
itP(UGG)O2	itP(UGG)O2		0.637013	-0.24699	-1.41574		0.591722	0.562975		0.134066	0.318685	-0.324088	0.232109	0.693759	0.211233	-0.592556	1.31248	0.231035	0.17292	0.0137132
iYAL054C	iYAL054C		0.635861	0.0329633	-0.246248		-0.05301	0.311361		-0.127192	-0.126439	1.20912	-0.407229	-0.11933	0.0683099	-1.77625	0.432654	-0.314888	-0.157097	-0.337751
iYGR282C	iYGR282C		0.635226	-0.307152	-2.12654		-0.0434763	-0.583768		0.033541	1.00765	-0.239147	-0.321391	0.0239736	-1.37889	-0.14983	-0.513204	-0.118596	-0.233443	0.0198197
iYPL019C	iYPL019C		0.635223	1.03238	-0.471272		0.664026	0.894208		0.152529	0.354697	-0.450416	0.823693	0.613326	-0.244041	-0.177865	-0.0909702	0.15817	-0.178172	0.332614
iYDR034C-A	iYDR034C-A		0.634721	-0.456536	0.556601		0.506613	0.823263		-0.0805019	0.0301523	0.462369	0.0436987	-0.0171442	0.729067	-0.00429964	-0.427412	0.1458	-0.004283	0.253583
iYJR116W	iYJR116W		0.634422	0.019787	-0.345483		-0.0449612	0.215591		-0.0766895	-0.193222	-0.622931	0.315898	-0.149033	0.889893	-0.256623	-0.598423	-0.0864925	-0.382735	0.265353
iYOL039W	iYOL039W		0.633275	-1.1443	0.1504		0.263484	0.519306		0.000919425	0.0130161	-0.229498	0.0255842	0.304835	0.512035	-0.452785	-0.0146429	0.016792	-0.388468	0.284199
iYEL036C	iYEL036C		0.63078	-0.48964	-0.417363		0.152927	0.0426097		-0.0315238	-0.00547202	-0.0210102	-0.164669	-0.00552382	1.15503	0.135325	0.180685	0.0518033	-0.532244	-0.328452
iYELCdelta4	iYELCdelta4		0.629284	0.0122765	0.968228		0.292767	0.211982		-0.0359335	-0.0763004	0.569508	-0.205085	-0.160026	0.578577	0.406686	-0.00228036	-0.132071	0.677961	-0.243642
iSCR1	iSCR1		0.628107	0.201483	-0.415029		1.30412	1.43358		0.360151	0.11452	0.554337	0.0855488	0.670592	0.581627	-0.0178273	0.782688	0.232801	0.247199	0.399113
iYAL002W	iYAL002W		0.626411	0.10247	0.0715762		0.172958	0.0527613		-0.229447	-0.112686	-0.494963	0.0569901	-0.0342299	0.134042	0.630672	0.930402	-0.156045	0.138391	0.308232
iYGR294W	iYGR294W		0.626411	0.152591	-0.762145		0.420088	0.521025		-0.0391301	0.313112	0.048808	0.0139369	-0.128214	-0.0873802	-0.173502	-0.422395	0.07473	-0.592923	0.619225
iYKL216W	iYKL216W		0.624747	1.31034	0.393761		0.0764374	0.346707		-0.244681	-0.276015	0.386726	-0.24394	0.0979687	0.315509	0.103165	0.215376	-0.152237	0.00765235	-0.00243098
iYEL042W	iYEL042W		0.621388	0.16394	-0.0564112		-0.053034	-0.181419		-0.0152296	0.242092	0.296084	-0.197577	0.0289127	-1.50534	0.22096	-0.483556	0.146077	0.0596976	-0.000873773
iYJR048W	iYJR048W		0.621125	-0.502305	0.00274412		0.0257919	-0.36325		0.321001	-0.0390363	-0.189484	0.152156	-0.0701623	-0.547487	0.0283389	-0.00299351	0.00198897	-0.0775419	-0.316543
iYBR077C	iYBR077C		0.61861	-0.509713	-1.36817		0.64369	0.0730847		0.240179	0.345356	-0.301831	-0.220063	0.176074	0.31757	0.477243	0.833007	-0.424772	0.0464616	0.174237
iYCR102C	iYCR102C		0.618499	-0.324649	-0.858961		0.0574188	-0.354777		-0.252631	0.844283	0.0400056	-0.0784901	-0.397616	0.209217	0.128107	-0.390784	-0.42349	-0.86866	-0.255918
iYOR293W	iYOR293W		0.618498	-0.580887	-0.338695		0.130194	0.118263		-0.0197976	-0.142608	0.617114	-0.0490003	-0.332131	-0.0154669	-0.299276	0.20105	-0.00772115	-0.395958	-0.184108
iYER184C	iYER184C		0.618271	-1.07504	0.451669		-0.0826328	-0.168898		-0.215558	0.22847	-0.0447003	-0.301697	0.000664208	0.00595913	0.0462125	0.102918	0.141603	-0.64834	-0.100969
iYER051W	iYER051W		0.615899		-0.580888		0.0506739	0.212996		-0.00178822	-0.132506	-0.225144	-0.000645722	0.270539	-0.408624	-0.230189	0.121991	0.0521348	-0.280403	0.241036
itK(CUU)D1	itK(CUU)D1		0.615615	0.725945	-0.882834		0.734001	0.656186		0.21618	0.384939	-0.110111	-0.0595349	0.388099	-0.411166	0.447087	-0.330658	0.0348396	0.215119	0.663135
iYIL114C	iYIL114C		0.615013	-0.0739932	-0.13944		0.290924	0.298526		0.139829	-0.151133	0.429091	0.552711	-0.101814	0.0507403	-0.129247	0.012234	-0.168017	-0.0514637	-0.448386
iYHR070W	iYHR070W		0.614142	1.21982	-0.115834		0.474297	0.362187		0.0821368	0.397798	0.671848	0.0507629	-0.154102	1.10311	-0.379113	-0.373222	-0.409754	-0.764296	-0.472265
iYBR180W	iYBR180W		0.612646	2.07136	-1.26366		0.480308	0.510213		0.6643	-0.814883	-0.415461	0.111576	-0.0630934	0.215433	-0.426576	-0.0380518	-0.37193	1.08394	0.804827
iYAR044W-0	iYAR044W-0		0.611598	0.384306	-0.399886		0.102025	0.158092		-0.0967293	-0.0621633	0.450234	0.056184	-0.184315	0.340438	0.243361	-0.445594	-0.16117	0.461479	-0.30477
iYPR101W	iYPR101W		0.610475	0.272764	-0.655707		-0.454514	-0.27098		-0.0769567	-0.442761	-0.255446	0.000481635	-0.274076	-0.75452	-0.0329376	-0.7048	0.301562	-0.876979	0.187772
iYLL046C	iYLL046C		0.609727	2.20217	0.588943		0.941316	0.981495		0.318513	0.277271	0.125752	0.0145824	0.263249	0.713019	-0.0342211	-0.276068	0.264773	-0.520347	0.529007
iYLR028C	iYLR028C		0.608892	0.105788	0.707429		0.712062	0.281308		0.579871	0.37691	-0.363937	-0.0135066	0.324724	-0.0289676	0.286931	-0.347642	0.181562	0.263429	0.264119
iYDR483W	iYDR483W		0.608756	-0.176459	-0.914088		0.259423	0.416628		-0.0843016	-0.140538	0.152798	0.22788	-0.150663	0.850489	0.56341	-0.747704	-0.258385	0.275124	-0.0373805
iYOR043W	iYOR043W		0.605573	0.330812	-1.27306		0.538605	0.280877		0.332411	0.304128	0.195181	0.367875	-0.170394	-0.646892	0.0757218	-0.362155	0.358734	0.816078	0.0974716
iYNL169C	iYNL169C		0.604375	0.373496	0.204559		-0.22565	-0.0401238		-0.219577	-0.0251325	-0.0761579	-0.269903	0.322951	-0.1106	-0.085684	-0.0628918	0.11482	-0.506219	-0.158849
iYBR161W	iYBR161W		0.601697	0.112217	-0.792906		0.78509	0.697528		0.162152	0.389608	0.158859	-0.121705	0.37602	-0.235643	0.356744	0.138144	0.320018	0.3633	0.452836
iYJL075C	iYJL075C		0.60138		-0.916164		0.0209686	-0.325372		-0.303626	0.448716	-0.459594	-0.111212	-0.0137087	0.686593	0.805612	0.218498	-0.17279	-0.00781567	-0.285816
iYGR031W	iYGR031W		0.600052	-0.0196431	0.0701481		-0.400859	-0.412908		-0.23124	-0.274377	0.256196	-0.585944	-0.120544	0.0926637	-0.650737	0.825315	-0.21104	-0.0994487	-0.349554
iYGL119W	iYGL119W		0.599971	0.87283	-0.98448		1.26756	1.33984		0.33194	0.450032	0.405816	0.278172	0.571897	0.267878	-0.0270885	0.171686	-0.0881259	0.857738	0.477489
iYLR183C	iYLR183C		0.599721	-1.85738	-0.185667		-0.21161	-0.0344812		-0.411768	-0.0426169	-0.578883	-0.128633	-0.225487	0.126707	-0.269088	0.323309	-0.184897	0.0495791	0.57376
iYGR034W	iYGR034W		0.599209	-0.438352	0.0661298		0.962322	0.577306		0.525083	0.594927	-0.335271	0.0574314	0.407378	-0.4946	0.0759673	0.047635	0.0127211	0.246123	0.677762
iYOR387C-0	iYOR387C-0		0.599055	-0.448674	0.914379		-0.0998136	-0.199777		-0.0620169	-0.103871	0.0104844	-0.0774706	-0.229137	-0.0981899	0.618855	-0.548277	0.306403	-0.546589	-0.150636
iYDR047W	iYDR047W		0.596713	-2.01127	0.0409187		-0.426102	-0.404097		-0.164377	-0.242663	-0.120218	-0.398579	-0.0220702	-0.234756	-0.110969	0.0910305	0.209102	0.16576	-0.180581
iYDR324C	iYDR324C		0.596314	0.334337	0.222631		0.15329	0.326139		-0.0412482	-0.03056	-0.00463109	-0.000522899	0.436717	-0.174566	-0.101182	0.0977265	-0.324905	0.0140312	0.0216801
iYBR138C	iYBR138C		0.595883	0.295774	0.796837		-0.664997	-0.194008		-0.489771	-0.258206	0.183766	-0.409452	0.105982	-1.16325	-0.368266	-0.127491	0.406536	0.817764	0.0238781
iYEL038W	iYEL038W		0.59458	1.32779	-0.78477		-0.214943	-0.316813		-0.0300497	-0.307206	-0.270909	-0.0906607	0.0586286	-0.191944	-0.0460391	0.659575	0.105795	-0.0428295	-0.242678
itY(GUA)F2	itY(GUA)F2		0.592449	-0.28295	-0.809816		0.538364	0.51886		0.0644612	0.400927	0.524049	0.00265342	0.223665	-0.144752	-0.0738801	-0.0774571	-0.00140476	0.184868	-0.0501637
iYDR277C	iYDR277C		0.592023		0.175187		-0.663995	-0.820418		-0.424609	-0.196781	-0.0594203	-0.11988	0.00232505	-0.931108	0.529562	0.613709	-0.235801	0.11418	-0.716844
iYOR047C	iYOR047C		0.590511	-0.75583	-1.61477		0.683488	0.180744		0.0148236	1.52396	0.00421833	-0.0534892	-0.045906	0.491762	-0.0862022	-0.635302	0.154828	-0.423776	-0.00841376
iYFL052W	iYFL052W		0.59	-0.613126	-0.672662		0.234487	0.390973		-0.0368849	-0.0657941	0.114792	0.211063	-0.0707388	0.692128	-0.155341	-0.161714	-0.00395144	-0.0773475	-0.0639341
iYDR373W	iYDR373W		0.587681	0.00647608	0.457611		0.942293	0.982483		0.047144	0.273368	0.0992439	0.356622	0.188232	-0.00939263	-0.584524	1.52261	0.0947664	-0.0273253	0.616124
iYLR460C-0	iYLR460C-0		0.587614	-1.1256	-0.665246		0.194859	-0.228279		-0.0950053	0.756247	0.0750831	-0.0340092	-0.226211	0.211632	0.262853	-0.421153	-0.364495	-0.22996	-0.311015
iYHLCdelta1	iYHLCdelta1		0.587455	-0.408176	0.459235		-0.111851	0.311095		-0.258344	-0.255398	-0.225044	-0.104138	-0.00224066	0.440549	-0.260333	-0.324527	0.00771076	0.00633436	0.387897
iYGR161C-1	iYGR161C-1		0.58642	0.0853171	-0.335621		-0.241122	-0.162758		-0.107502	-0.212324	-0.0810187	-0.0484219	-0.0741266	0.435148	-0.323521	0.000497788	-0.0242016	-0.424155	-0.321989
itG(GCC)J1	itG(GCC)J1		0.586205	0.376002	0.449467		0.121647	0.0394972		0.0141737	0.36013	-0.196999	-0.117964	-0.0016339	0.743803	-0.225471	-0.40545	0.364169	0.49872	-0.124554
iYBR208C	iYBR208C		0.585151	0.834102	-0.662238		0.384577	-0.212928		-0.00681623	0.768883	-0.139223	0.102624	-0.0251672	0.355759	0.246026	0.590454	-0.245564	-0.0686408	-0.444354
iYDL183C-0	iYDL183C-0		0.584308	-0.144827	-0.328065		0.00102828	0.170162		-0.133966	-0.0752812	0.132347	-0.159705	0.358584	-0.123964	0.129192	-0.04424	-0.135949	0.359773	-0.151358
iYDR025W	iYDR025W		0.584262	1.81467	0.925452		0.604291	0.350215		0.208796	0.501657	-0.177259	-0.404335	0.699822	-0.256244	-0.104106	0.830243	0.201179	0.451628	0.253266
iYDR050C	iYDR050C		0.584149	-1.22337	-0.898958		0.723324	0.297457		0.438576	0.643725	0.117125	0.0697407	0.0861344	-0.09224	-0.161254	-0.0432014	0.662118	-0.0228174	-0.017957
iYGR122C-A	iYGR122C-A		0.583671	-0.0769772	-0.648134		0.245206	0.110668		-0.11523	0.611729	-0.0384772	-0.0697199	-0.157389	-0.104586	-0.284616	-0.16585	-0.00703945	-0.264767	0.262335
itV(AAC)M2	itV(AAC)M2		0.583445	0.340354	0.134004		0.5232	0.296531		-0.0689816	0.580933	0.0468514	-0.0763137	0.176001	-0.162078	0.164671	0.622426	0.211964	0.397321	0.147593
iYGR029W	iYGR029W		0.581206	0.369161	0.575957		0.0752566	0.228897		-0.0177679	0.0830374	-0.0771581	-0.472363	0.223034	0.303856	-0.612373	-0.0528668	0.107743	0.63141	0.278829
iYDR046C	iYDR046C		0.580719	-0.0707433	-0.221173		0.404392	0.125151		-0.0205309	-0.00971561	0.359648	-0.112925	-0.287645	-0.19358	0.520577	0.559507	-0.29699	-0.331955	0.14757
iYNR017W	iYNR017W		0.579504	-0.0868136	-0.00791898		0.138305	0.174485		-0.151198	-0.000608008	-0.33971	0.558572	-0.045517	0.0131082	-0.152052	0.655688	-0.17925	0.645343	0.00138634
iYBR297W	iYBR297W		0.577921	0.830649	-0.360459		-0.250912	-0.442903		0.0578337	-0.0258752	-0.217776	-0.0153168	-0.223015	0.0031536	0.0528422	-0.626441	-0.120451	0.102492	-0.315919
iYMR253C	iYMR253C		0.577509	-0.111782	0.490257		-0.255821	-0.31793		-0.148853	-0.0914491	-0.0382907	0.0332447	-0.15607	-0.0120057	0.244998	-0.188092	0.0433346	1.26808	-0.421437
iYDL056W	iYDL056W		0.577385	0.915675	0.54015		1.57092	1.26845		0.519538	0.650659	0.25085	-0.00357517	0.100146	0.235217	0.58857	-0.219345	0.22723	1.3962	1.09639
iYBR160W	iYBR160W		0.577101		-0.975363		0.538107	0.214733		0.0855667	0.446844	-0.0175033	0.0568677	0.230887	0.0202484	0.264689	0.563752	-0.0830038	0.00871434	-0.0770232
iYLR072W	iYLR072W		0.576861	2.39668	0.580909		1.08675	1.14167		0.430789	-0.139434	0.231753	0.172675	-0.202421	-0.00547793	-0.918525	0.903991	0.0293645	-0.668367	1.1865
itY(GUA)J2	itY(GUA)J2		0.57666	-1.70026	-0.688192		0.433735	0.683782		-0.0663495	-0.0130482	0.451574	0.017996	-0.109579	1.0328	-0.0762011	-0.161413	0.696139	0.181317	0.0124563
iYDR433W	iYDR433W		0.575978	0.32964	0.723333		0.766484	0.919957		0.0646457	-0.0377609	0.626461	0.920543	-0.27339	0.284646	0.285037	-0.10906	0.0727057	0.891373	-0.061888
iYLR440C	iYLR440C		0.575429	0.425967	-1.3699		0.847309	0.436599		0.541657	0.402664	-0.0211671	-0.129695	0.357358	0.0651783	0.321363	-0.207422	-0.00157943	-0.0964156	0.22646
iYGL124C	iYGL124C		0.571463	-0.0548324	0.811284		0.940343	0.832549		0.233116	0.585658	-0.0985908	-0.0149276	0.502784	0.741135	-0.232216	0.535494	0.415392	0.0116455	0.318889
iYDRCTy1-2	iYDRCTy1-2		0.571185	0.19493	-0.277432		0.196502	0.213568		0.234975	-0.0236504	-0.320514	-0.253696	0.240283	-0.0543179	-0.641473	0.063139	0.0291023	0.0645954	0.419962
iYER095W	iYER095W		0.571152	1.09862	-0.997381		0.0132245	0.401171		-0.0625757	-0.250914	0.0775077	0.56615	0.0272789	0.336239	-0.244977	-0.428436	0.508308	-0.0473686	-0.307373
itF(GAA)N	itF(GAA)N		0.570947	1.08563	-0.613791		0.154448	-0.0126984		-0.0679569	0.0039342	0.0875151	-0.121704	-0.219917	-0.493573	0.273876	0.433083	0.260401	0.632887	0.182911
iYGL256W-1	iYGL256W-1		0.567807	0.218273	0.489972		-0.41249	-0.307037		-0.16887	-0.27282	-0.324036	-0.043135	-0.127216	0.266953	0.00744899	-0.477337	-0.1638	-0.278126	-0.190429
iYJL039C	iYJL039C		0.567374	-0.261953	0.169406		1.19354	1.26189		0.370331	0.263877	0.530575	0.110104	0.555048	0.804627	-0.191713	0.471893	0.297994	0.561869	0.188939
iYGL056C	iYGL056C		0.566523	-0.340359	-0.415905		1.18592	1.13938		0.162302	-0.128354	1.38862	-0.234201	0.0415557	0.338659	0.301677	1.22192	-0.123407	0.27704	0.199582
iYNL157W	iYNL157W		0.565833	-1.79107	0.554935		-1.07521	-1.21842		-0.317169	-0.184533	-0.36745	-0.0101359	-0.159729	-1.54576	-0.0825303	0.0255508	0.0713361	0.893512	-0.75007
iYNR054C-1	iYNR054C-1		0.56519	1.82798	0.357085		0.215496	0.190381		0.00449909	-7.2454e-05	0.0463509	-0.119718	-0.00687009	0.618281	0.0572096	0.0583649	0.228703	0.627052	-0.0732844
iYDR257C	iYDR257C		0.565073	-0.630725	0.225363		-0.0314912	0.0601968		0.0876695	-0.260623	-0.16066	-0.0498786	0.106161	0.261951	-0.17755	-0.0363902	0.514588	0.603274	-0.12387
iYFL066C	iYFL066C		0.564686	-0.989961	0.0692916		-0.202523	-0.295492		-0.00255858	-0.118396	-0.208874	-0.360429	0.034471	0.161693	-0.591337	0.487629	-0.0683921	-0.375264	-0.140638
iYLR328W	iYLR328W		0.563249	0.717492	-0.785733		0.00557613	-0.146995		0.0728153	-0.00719779	-0.0520897	-0.308572	-0.0301984	0.0130521	0.406953	-0.577787	0.0270817	0.110006	-0.0308232
iYER129W	iYER129W		0.562906	0.968853	-0.304276		0.0913997	0.455852		-0.0642596	-0.0490394	-0.167884	-0.0660602	0.344816	-0.134322	-0.17079	-0.568677	0.00503573	-0.156967	0.405718
iYNR070W	iYNR070W		0.561985	1.38612	-0.426831		-0.287978	-0.0693549		-0.295209	-0.255038	-0.0789963	0.0736363	-0.201502	0.119628	-0.0934024	-0.0772237	0.0213723	0.131913	-0.091358
iYEL023C	iYEL023C		0.561671	0.0416469	-0.194027		-0.145994	-0.0272868		-0.114653	-0.143726	-0.114874	-0.00401956	-0.164327	-0.0120864	0.310483	-0.657645	0.497483	0.0923018	0.0137434
iYML008C	iYML008C		0.561356	0.908599	-0.154915		0.741318	0.559189		0.0497377	-0.0086302	0.305536	-0.000133484	0.391351	0.00956632	0.336081	1.8013	0.209908	0.474444	-0.0283751
iYDRWdelta25	iYDRWdelta25		0.55811	0.0766284	-0.20068		0.280662	0.260317		-0.0279112	0.340022	-0.0936841	-0.360636	-0.00025714	0.644296	-0.358049	-0.128543	0.0369779	0.591705	0.327002
iYGR147C	iYGR147C		0.556868	0.43801	-0.458593		0.582068	0.394672		0.303441	0.21467	-0.160488	-0.0724824	0.0206111	0.275334	-0.0688841	-0.122975	0.0977332	0.153855	0.443221
iYML046W	iYML046W		0.554004	0.891697	-0.44129		0.563051	0.168396		0.10527	0.306433	0.00492373	-0.24835	-0.0875705	0.309628	0.39108	0.487491	-0.0490047	-0.0798722	0.240224
iYER133W	iYER133W		0.553637	1.61964	0.655842		1.31398	0.966215		0.578892	0.774791	0.485157	-0.226785	0.446309	0.241095	-0.501963	0.336355	-0.146667	0.302977	0.435255
iYEL059W	iYEL059W		0.552884	-0.787792	0.60495		0.211311	-0.0524906		-0.436796	0.787712	-0.0857522	0.0615912	0.028725	0.252408	0.151276	0.978673	0.0520083	0.876873	-0.300984
iYBL004W	iYBL004W		0.552699	0.727877	-1.79174		0.44006	0.0684035		0.290063	0.278108	0.00124018	-0.0855295	-0.0781665	0.417286	-0.118625	-0.084259	-0.489752	-0.00739232	-0.00599302
iYOR042W	iYOR042W		0.55143	0.165337	0.169275		0.331262	0.871629		-0.195346	-0.0795445	0.316197	0.484494	0.00720124	-0.0963477	-0.0312698	-0.647871	0.0227114	0.453275	0.375785
iYKL186C	iYKL186C		0.549803	1.61516	-1.06132		0.236091	0.138485		0.0314231	-0.0212786	-0.0449897	-0.115814	-0.0449908	-0.000471218	0.219011	0.0930033	0.0116866	-0.24948	0.207593
iYCL065W-0	iYCL065W-0		0.549206	1.71102	-0.0522565		0.783587	0.714253		0.375301	-0.0961117	0.282703	0.43228	0.0206238	-0.625157	0.574674	-0.321866	-0.0504712	0.610473	0.415982
iYJR051W	iYJR051W		0.549153	1.88438	0.798581		0.388838	0.289452		-0.0560888	-0.0971461	-0.128258	0.0736993	-0.07151	0.359669	-0.203869	1.42167	0.101303	-0.0401408	0.217457
iYJL217W	iYJL217W		0.548766	0.18923	-0.809339		0.227363	-0.214918		0.43903	-0.0532309	-0.27595	0.256552	-0.262285	-0.413508	0.384853	-0.43232	0.161821	-0.494731	-0.0304575
iYHR068W	iYHR068W		0.548691	-0.575764	0.135836		-0.140479	-0.100489		0.0235794	-0.114492	0.161808	0.441403	-0.084641	-0.626361	-0.127153	-0.321512	0.19325	0.42368	-0.481147
itT(CGU)K	itT(CGU)K		0.547002	0.264215	0.0519844		0.373407	0.0985715		0.122548	0.254474	0.455672	-0.129312	0.0336509	-0.394749	-0.176718	0.81065	0.681665	0.196701	-0.268735
YBLWdelta1	YBLWdelta1		0.546689	0.431445	0.848508		0.408964	0.16773		0.124812	0.228967	-0.00102499	-0.187355	-0.00769315	0.478135	0.155093	0.0375651	-0.111623	0.72437	0.0747713
itS(AGA)D1	itS(AGA)D1		0.545818	1.16224	-0.452173		0.365839	0.656033		-0.0596087	0.317026	0.589931	-0.290088	0.270795	-0.441658	-0.51864	-0.386555	0.0485333	0.0915758	0.351368
iYGR055W	iYGR055W		0.545813	0.0238086	0.15671		0.610813	0.431636		0.303036	0.15998	0.0644302	0.0728193	0.00882891	0.703921	-0.0952708	-0.0336494	0.00649379	0.100983	0.0638629
iYLR344W	iYLR344W		0.545691	0.767763	0.58827		1.32467	1.19172		0.373477	0.807049	0.108986	0.183518	0.494009	0.20842	0.00212295	-0.00121864	0.0406424	0.179445	0.685937
itV(AAC)E2	itV(AAC)E2		0.54513	0.120901	0.592939		0.475642	0.284876		0.176069	0.410085	0.188731	0.0577997	0.0525735	-0.184625	-0.00321567	-0.132352	0.372532	-0.0139791	0.00570941
iYKL040C	iYKL040C		0.543989	1.2008	-1.22417		0.863338	0.629314		-0.0173853	0.903402	0.421806	0.34606	0.0266222	0.470373	0.225644	-0.177878	-0.580412	0.723226	-0.0663357
iYKL047W	iYKL047W		0.54272	1.01385	-1.14059		-0.241365	-0.0714044		-0.119005	-0.102615	-0.121651	0.0310006	-0.0993825	0.02772	-0.319692	-0.570671	-0.188789	-0.173132	-0.053372
iYER074W	iYER074W		0.541749	0.0754687	0.169583		1.06545	0.882942		0.304463	0.34835	0.451315	0.15797	0.322651	-0.235368	0.543616	0.198747	-0.114131	1.04467	0.319228
iYNL241C	iYNL241C		0.541409	0.646775	-0.992218		-0.974036	-0.795107		-0.355462	-0.208448	-0.548822	0.241137	-0.296899	0.0121745	-1.40165	0.176833	-0.372314	-0.26453	-0.59664
iYML130C	iYML130C		0.538972	0.347886	-0.2152		-0.136058	-0.247212		-0.208247	-0.0146584	-0.0821951	-0.244636	-0.258269	1.03666	0.191847	-0.0196228	-0.0216138	0.00992242	-0.335878
iYLL024C	iYLL024C		0.536926	0.786811	-0.265528		0.703329	0.62391		0.224114	0.228532	-0.341108	0.0571139	0.550402	0.178198	0.379857	0.220968	0.0918976	0.402486	0.384906
iYOL127W	iYOL127W		0.533769	-0.635552	0.648343		-0.826763	-0.780361		-0.0946582	-0.493369	-0.409121	0.296881	-0.397832	-0.883891	-0.363036	-0.364033	0.370177	-0.79571	-0.428154
iYNL083W	iYNL083W		0.53351	1.2191	0.155127		-0.650241	-0.637177		-0.332862	-0.141991	-0.235861	-0.103812	-0.344284	-0.470331	-0.166601	-0.0729902	0.177102	0.649821	-0.259884
iYML109W	iYML109W		0.533214		-1.67701		-0.150138	-0.434327		-0.0259835	-0.000551374	-0.419507	-0.121739	-0.206916	0.301028	0.152969	0.0202742	-0.245467	-0.830816	-0.146107
iYFL023W	iYFL023W		0.533138	0.0836643	-0.257536		-0.0642432	-0.162851		-0.0162705	-0.259455	-0.433356	0.112058	-0.277765	0.310246	-0.13224	0.464441	0.122829	0.308059	0.0453517
iYHR188C	iYHR188C		0.531802	-0.223043	-0.671113		-0.389384	-0.218343		-0.356901	-0.445915	-0.0305201	-0.039236	-0.183499	-0.108446	-0.0867103	0.537267	-0.172394	-0.661931	-0.14919
iYKR038C	iYKR038C		0.529854	1.08116	-0.0136001		0.957884	2.11151		0.0318714	-0.257476	0.0288769	0.0458517	0.797367	0.127317	-0.634584	-0.816573	-0.0393755	-0.0320981	1.83538
iYJR034W	iYJR034W		0.528359	-0.712003	0.980851		-0.557231	-0.409834		-0.326157	-0.243063	-0.45111	-0.228458	-0.25349	0.316468	-0.526674	0.0945157	-0.0395408	-0.461939	0.0014744
iYDR511W	iYDR511W		0.527972				-0.388447	-0.167798		-0.933595	0.00029428	-0.548327	0.0110775	-0.337598	1.26425	0.772958	0.417812	-0.241059	-0.122168	-0.0175156
iYMR115W	iYMR115W		0.52797	1.67113	0.914905		0.138667	-0.00731011		0.128288	-0.021645	-0.125397	-0.321969	-0.039265	0.688888	-0.173971	0.116218	0.289702	0.765571	-0.0343523
iYJL209W	iYJL209W		0.527282	0.628246	0.390333		0.485052	0.128145		0.208451	0.00940881	-0.183597	-0.0234362	0.112245	0.117549	0.302392	0.675552	-0.749443	0.4126	0.150164
iYER007C-A	iYER007C-A		0.527085	0.201864	0.823858		1.42285	1.20611		0.702529	0.427807	0.189914	0.328872	0.716058	0.293134	0.31874	-0.0160451	-0.00947465	1.28004	0.308233
iYDL122W	iYDL122W		0.526625	-0.170134	0.164876		0.0879464	0.0559287		-0.0224375	-0.229692	-0.134947	0.00962809	-0.105404	-0.142717	-0.0594124	0.601995	0.116282	0.541709	0.162624
iYHR074W	iYHR074W		0.5262	-0.386534	0.363684		-0.266863	-0.242643		-0.115369	-0.0172284	-0.178316	0.00606588	-0.0901974	-0.217511	-0.0209605	-0.644448	-0.419817	-0.721706	-0.102187
iYFL003C	iYFL003C		0.526017	0.933098	0.860566		0.611167	0.71541		0.255043	0.345318	0.0233936	-0.0428711	0.422571	-0.858364	0.168549	-0.935747	0.0831424	0.0387581	0.733233
iYJR120W	iYJR120W		0.525499	0.504279	-0.380547		-0.0318878	0.265762		-0.213636	0.000413129	-0.343821	0.0192739	0.368626	-0.167469	-0.30587	0.175638	-0.0388131	0.296565	0.236827
iYLR396C	iYLR396C		0.525131	0.639759	0.0577117		0.262954	0.297369		0.150944	-0.142644	0.369742	0.0565122	-0.190615	-0.146525	-0.0640022	-0.441772	-0.0399476	0.0672447	0.104347
iYDL032W	iYDL032W		0.525115	0.0626373	-1.99301		-0.54998	-0.413646		-0.322296	-0.39897	0.0712966	-0.621644	-0.213371	-0.21427	-0.31017	0.258822	0.0373589	-0.0899318	-0.0121126
iYPL201C	iYPL201C		0.524858	0.656817	0.801996		0.295962	0.969577		-0.302027	-0.305186	1.15105	0.0794423	-0.261055	-0.17249	-0.0969097	-0.513367	0.664977	-0.193237	0.28471
iYPLWdelta8	iYPLWdelta8		0.524706	-0.677587	-0.330044		-0.0616375	-0.0585824		-0.00406159	-0.188312	-0.495317	-0.0539118	-0.00369173	-0.135731	0.0637194	-0.0119177	0.0826549	0.0926456	0.288849
iYNL056W	iYNL056W		0.524324	1.36013	-0.165309		-0.190364	-0.472763		0.970503	-0.91389	-0.645228	-0.167713	-0.147855	-0.722796	-0.611284	-0.821928	0.226251	-0.129513	0.272191
iYER081W	iYER081W		0.522805	1.53464	0.429983		-0.0109211	0.369092		-0.0304646	-0.00323159	0.182387	-0.303293	0.155546	-0.368554	-1.48629	0.113072	0.0545283	0.0647924	0.406752
iYHR050W	iYHR050W		0.521362	0.929117	-0.489646		0.448609	0.402089		0.0242991	-0.0139614	-0.116254	0.292457	0.0506891	0.239449	0.222514	0.45273	-0.146982	-0.713605	0.158532
iYOR185C	iYOR185C		0.521039	-0.0492401	0.341933		-0.0222575	-0.0500318		0.00517762	-0.153059	-0.0218864	0.0442924	-0.166172	-0.0687422	-0.0723864	-0.116196	-0.172622	-0.296439	-0.032872
iYGR177C	iYGR177C		0.520228	-0.176195	-0.550883		0.827504	0.444303		0.0714685	0.651903	0.100856	0.124679	-0.228441	0.512904	-0.0488161	0.712211	0.0406863	0.36164	0.266937
iYBR086C	iYBR086C		0.51803	-0.537742	-0.529982		0.366455	0.582315		-0.0780952	-0.0271426	0.107488	0.0523031	0.22476	0.0755864	0.256614	-0.0654417	0.0923437	-0.0735323	0.263713
iYLR431C	iYLR431C		0.516513	1.43814	-0.529866		0.618453	0.632076		0.311322	0.296357	0.0215464	0.179055	0.359518	-0.422152	-0.503633	-0.0190028	0.0707212	0.199921	0.362086
iYLR368W	iYLR368W		0.515643	-0.0172149	-1.55416		-0.0663598	-0.226396		-0.155633	-0.216909	-0.123537	0.297712	-0.405243	1.02448	0.576898	0.0919944	-0.055513	0.721286	-0.561695
iYJR103W	iYJR103W		0.513838	1.50434	-0.00550678		-0.470547	-0.836054		-0.127191	-0.11938	-0.480331	-0.37306	-0.15505	-0.227229	0.378205	0.243848	-0.263504	-0.0545742	-0.290779
iYNL007C	iYNL007C		0.512907	0.539502	-1.67341		0.0672017	-0.111182		-0.117537	0.0738082	-0.157184	0.00432621	0.220431	-0.447008	0.210814	0.921815	0.00770732	0.00344709	-0.182759
iYJL071W	iYJL071W		0.512788	-0.431128	-0.706812		-0.034544	0.164089		-0.34019	-0.143998	0.14517	-0.435473	-0.0273925	0.0736858	0.354223	0.0248273	0.153098	-0.773852	0.270909
iYKL150W	iYKL150W		0.512024	0.87433	-0.248745		-0.430334	-0.421512		-0.17539	-0.273194	-0.374952	0.024482	-0.202936	-0.293938	-0.0060223	-0.147103	-0.362853	0.0548331	-0.0731328
iYDL034W	iYDL034W		0.510699	1.10804	0.535793		0.121583	0.217488		-0.00327731	-0.0847199	-0.357282	-0.121306	0.364163	-0.128569	0.122525	0.021921	-0.153478	-0.027461	0.298541
iYOR180C	iYOR180C		0.509082	0.925415	0.294351		0.979593	0.252841		0.980827	0.283566	0.183851	0.341719	-0.0546905	0.270423	0.552383	-0.876874	0.222858	0.389161	-0.299703
iYGR287C	iYGR287C		0.50891	0.50616	-0.421237		0.141265	0.281159		-0.182609	0.00101458	0.312953	0.294225	-0.181743	-0.31855	-0.114377	0.125886	0.0159895	-0.166448	-0.00265442
iYKL006W	iYKL006W		0.508546	-0.754659	-1.72092		0.712881	0.743762		0.143882	-0.0710297	0.370724	0.0568002	-0.0129499	0.197419	0.21445	0.233185	0.0989125	0.114804	0.400344
iYGR174C	iYGR174C		0.507608	-0.498616	-0.238131		0.403043	0.460631		0.00261367	0.127723	0.212962	0.0041241	-0.0162881	-0.54033	0.347794	-0.339594	0.284099	0.276462	0.439829
iYJR161C	iYJR161C		0.507461	-0.0766131	-0.848539		-0.330271	-0.422622		-0.0584774	-0.504635	-0.0805892	-0.474944	-0.299097	0.679712	0.435143	-0.351659	-0.165086	-0.529449	-0.21333
iYKL210W	iYKL210W		0.507454	0.968193	0.329881		-0.271824	-0.272724		0.0164425	-0.269514	-0.558534	0.0112937	-0.0113803	-0.774168	-0.0111736	-0.22132	-0.209053	0.0735115	0.272058
iYBR106W	iYBR106W		0.506782	0.0502582	-0.431748		0.516675	0.0443805		0.554431	0.123641	-0.154609	-0.0591684	0.240302	-0.945643	0.21712	0.170701	0.143321	0.116059	0.20211
iYLR254C	iYLR254C		0.506758	-0.20017	-1.24123		0.0107191	-0.18324		-0.0902073	0.409787	-0.00828271	-0.068472	-0.106798	-0.246124	0.102596	-0.419237	-0.163021	0.460434	-0.127136
iYOR009W	iYOR009W		0.506545	-1.63851	0.858204		0.105748	0.129626		-0.0337695	-0.204432	-0.280244	0.475554	0.0623769	0.150188	0.131866	0.466021	0.0832027	-0.217844	-0.203337
iYBR238C	iYBR238C		0.505696	-1.01336	-1.51373		0.216487	-0.030773		0.217581	0.385277	0.172095	-0.045878	0.247742	-1.46925	-0.0335372	-0.388275	-0.442459	-0.298113	0.0577597
iYGL146C	iYGL146C		0.505282	-0.558175	0.344911		0.420979	0.426763		0.105729	0.0813118	0.992102	-0.435784	0.335165	-0.245697	0.0369648	0.0833543	0.161822	-0.0228362	-0.308524
iYIL124W	iYIL124W		0.505179	0.0311314	-0.61325		-0.582801	-0.945031		-0.0504562	-0.146551	-0.300358	0.433153	-0.749567	-0.110117	-0.256347	-0.163417	-0.497163	1.23077	-0.726547
iYDL049C	iYDL049C		0.504208	-0.054462	-1.04872		0.107389	-0.339907		-0.0114826	-0.228013	0.355286	-0.267942	0.0179525	-0.413629	0.845743	1.06404	-0.440964	-0.283852	-0.497314
iYNL336W-1	iYNL336W-1		0.503373	-0.549152	-0.247058		0.253471	0.349354		-0.258982	-0.168734	0.651468	0.00453059	-0.231245	0.239389	0.716079	0.0795652	0.0491555	0.42471	-0.138315
iYLR178C	iYLR178C		0.502949	-1.04019	0.958466		-0.199938	-0.0832125		-0.180177	-0.230641	-0.192353	0.0372657	-0.0359888	-0.0749981	-0.371481	0.449776	-0.133949	-0.136749	-0.037664
iYNL209W	iYNL209W		0.502416	1.22394	0.25105		0.131205	0.204522		-0.0572959	-0.163448	0.0936383	-0.0364863	0.021463	0.106154	0.139086	0.140712	0.193017	-0.239007	0.0029054
iTLC1	iTLC1		0.501313	1.37208	-0.338767		0.0346908	0.212161		-0.00598182	-0.192181	-0.220895	0.220369	-0.00979883	-0.16389	-0.150178	-0.308571	-0.185736	-0.137212	0.243981
iYMR023C	iYMR023C		0.499221	1.0501	-0.137939		-0.797686	0.252467		-0.891485	-0.387949	0.233882	-0.196059	-0.067829	0.532195	-0.369843	-1.19286	0.130724	0.1183	0.000947395
iYOL104C	iYOL104C		0.498283	0.476473	0.537478		0.110572	0.107111		-0.119479	0.164111	-0.00235691	-0.137977	0.0465916	0.261486	0.311509	-0.265385	0.280944	-0.0187367	-0.0498053
iYLR236C	iYLR236C		0.498125	0.9573	-1.63639		0.390327	0.531509		-0.12556	-0.102062	0.92272	0.077989	-0.26072	0.412632	-0.201166	0.40462	0.0578725	-0.264935	-0.218821
iYLR458W	iYLR458W		0.495781	0.964506	0.865506		-0.147294	0.105443		0.0139564	-0.270127	-0.0236267	0.133421	0.231256	-0.194883	-0.104484	-0.395146	0.552569	0.17495	-0.270948
iYDL247W	iYDL247W		0.493609	0.556971	-0.0402356		0.384764	0.577503		-0.0409282	-0.192214	0.335055	0.0736625	0.0441717	1.03542	0.0124531	0.285712	0.311542	1.0041	-0.161125
iYELWdelta5	iYELWdelta5		0.493451	0.784866	-0.198298		-0.366943	-0.597491		-0.236125	-3.42644e-05	-0.123409	-0.260992	-0.572525	-0.00428496	0.0603645	0.00019879	0.0183509	0.731472	-0.1356
iYPL055C	iYPL055C		0.492194	-0.204549	-0.739831		-0.243841	-0.219751		-0.228892	-0.0474634	-0.127722	0.000335676	-0.224535	0.260259	-0.0515513	-0.130758	-0.0639685	-0.166364	-0.205812
iYOR271C	iYOR271C		0.491683	0.460926	0.273153		0.312166	0.231022		0.131883	-0.148551	0.00894219	-0.217615	0.419251	0.131937	0.197092	0.631664	0.0427048	0.077933	-0.0790993
iYOR359W	iYOR359W		0.490977	0.0640688	0.124767		0.425586	0.335776		0.247386	-0.0431406	-0.228761	-0.000687969	0.0622696	0.11245	0.151709	-0.145857	0.0704806	-0.20817	0.396829
iYIL096C	iYIL096C		0.48839	1.08872	-0.112149		0.437594	0.627447		0.0195866	-0.079123	0.149481	0.0146258	0.0642088	0.571278	-0.023025	-0.0443455	0.195432	-0.119279	0.269133
iYDR419W	iYDR419W		0.488276	0.957444	-2.20477		0.588431	0.426351		0.258252	0.213159	0.425731	-0.0406119	0.327563	-1.01156	0.0470925	0.385557	0.164016	0.460154	0.134409
iYOR167C	iYOR167C		0.487906	-0.460553	-1.825		0.706578	0.137298		0.673212	0.721445	-0.241742	0.265112	0.217555	-0.816157	0.268307	-0.826949	0.607981	-0.437958	0.0768733
iYNR001C	iYNR001C		0.487525	-0.241053	0.0106029		-0.438919	-0.36097		-0.394144	-0.0926217	-0.0634254	-0.348977	-0.121139	-0.139828	0.209214	-0.170629	-0.166572	-0.144736	-0.116107
YERWdelta9	YERWdelta9		0.48705	1.33634	0.682686		0.399705	-0.0441465		-0.0166977	0.258223	-0.180361	-0.471375	-0.128104	0.812895	0.964371	0.198625	-0.0038416	0.0637256	0.148424
iYDR137W	iYDR137W		0.48616	0.494612	0.647939		0.329507	0.2711		-0.0526557	-0.0739724	0.145828	0.0953251	0.122981	-0.508309	0.506574	0.101472	-1.43963	-0.0207264	0.249585
iYGR064W	iYGR064W		0.485579	-0.817593	-0.142438		0.865733	0.87698		0.479555	0.229074	0.360148	0.135293	0.221839	-0.0642336	-0.572369	-0.255504	0.107531	-0.311618	0.417735
iYDL084W	iYDL084W		0.485358	0.522838	0.0683133		1.11054	0.808999		0.499992	0.525144	0.321345	0.131272	0.358765	-0.428583	0.554102	-0.00657843	1.07898	0.756648	0.258906
iYPRWsigma2-0	iYPRWsigma2-0		0.484462	1.02051	0.896525		0.689105	0.473794		0.215579	0.567146	0.402472	0.573258	0.0269884	0.117522	0.122237	-0.536121	-0.512892	0.631482	-0.311319
iYBR009C	iYBR009C		0.484171	-0.297796	-0.927153		0.282509	-0.0535576		0.286602	0.395396	0.0615347	0.0277858	0.298223	-1.52491	0.210887	-0.297865	-0.210093	0.437356	0.0113373
iYHLComega1	iYHLComega1		0.484062	0.559221	0.558811		-0.445189	-0.602821		-0.0296963	-0.412258	-0.715434	-0.0504544	-0.388444	0.683998	0.129677	-0.174285	0.0621564	-0.418628	-0.183749
iYNL103W	iYNL103W		0.482658	0.434489	0.552044		-0.471388	-0.27011		-0.24706	-0.280137	-0.248327	0.359352	-0.0243736	-0.909626	0.220357	-0.432728	0.0256269	-0.847849	-0.215236
iYNL269W	iYNL269W		0.482161	-0.26326	0.346357		0.0651444	-0.0296784		-0.0764878	-0.104205	0.29493	-0.120713	-0.0680288	-0.26221	-0.0209359	0.52361	-0.257512	-0.613208	-0.154091
iYJLCdelta7	iYJLCdelta7		0.480753	-0.390952	0.737684		0.475337	0.727718		-0.0299626	0.24236	-0.0928836	0.082953	0.450107	0.657225	-0.165676	0.00375319	0.389825	0.733686	0.173524
iYBL040C	iYBL040C		0.480174	0.32681	-0.70486		-0.00775185	-0.0563346		-0.00354516	-0.0137948	-0.0501645	-0.0589221	0.00316814	0.377375	0.0105948	-0.207481	-0.014679	-0.413939	-0.24829
iYDL171C	iYDL171C		0.479194	-0.0961912	-1.15006		0.700572	0.608132		-0.145752	0.986631	-0.0765508	0.133605	0.268148	0.153359	0.102483	-0.0253252	0.0619351	0.150197	0.33061
iYHR033W	iYHR033W		0.478022	-0.828165	0.741877		-0.851587	-0.221992		-0.8629	-0.342583	-0.373001	-0.0676612	-0.045301	0.319926	-0.340369	0.0866843	-0.33653	0.197688	-0.0907372
iYBL002W	iYBL002W		0.477741	0.644155	0.882034		0.97734	0.948619		0.416548	0.354927	-0.17536	0.144105	0.49029	-0.0862405	0.247231	-0.564517	-0.376153	0.805948	0.787765
iYLR130C	iYLR130C		0.477315	-1.22008	0.282939		-0.0602762	0.0519136		-0.0156659	-0.032901	-0.0153426	-0.303519	0.356111	0.480315	-0.188351	-0.249905	-0.0145603	-0.0192876	-0.283888
iYDL227C-1	iYDL227C-1		0.476847	-0.318805	-0.429022		0.154709	0.29254		-0.170424	-0.184442	0.556848	-0.0177027	-0.00712389	-0.172916	0.431121	-0.0301724	-0.210129	0.720038	-0.13444
iYAR068W	iYAR068W		0.476831	0.294075	-0.875041		0.160333	0.00130147		-0.00273328	-0.0791659	0.084403	-0.00507741	-0.082475	0.0737339	0.225418	0.344029	-0.200945	0.0244333	-0.136722
iYORWsigma3	iYORWsigma3		0.476687	-1.35493	-1.0774		0.0287806	0.0366051		0.0346044	-0.0575284	0.0938952	-0.0373785	-0.142534	0.422898	-0.355358	0.0365406	0.670149	-0.0620934	-0.239845
iYELCdelta3	iYELCdelta3		0.474574	0.837642	0.659362		0.279421	0.516211		-0.00698942	0.181414	0.262819	-0.235849	0.245859	0.946758	-0.346083	-0.498186	0.393675	0.163743	-0.0841976
iYLR108C	iYLR108C		0.474065	0.53629	0.43123		0.774746	0.658178		-0.362431	0.556875	0.844873	-0.383723	0.147261	1.4631	-0.165154	1.75907	-0.194285	-0.161688	-0.307676
iYPL029W	iYPL029W		0.473922	1.00515	0.134289		-0.148133	0.144658		-0.205028	-0.0524424	-0.00865726	-0.268799	0.314715	0.490115	-0.562867	0.0966516	0.0733585	-0.389657	-0.171647
iYBR053C-1	iYBR053C-1		0.472629	-0.467864	-1.51552		0.528939	0.129776		-0.0116324	1.3011	0.152568	-0.219004	0.0987751	0.246112	-0.635923	-0.152609	-0.436519	-0.777237	-0.042727
iYOR157C	iYOR157C		0.472521	-0.0459038	-1.60643		0.905156	1.0344		0.266235	0.314127	0.338497	0.144332	0.355163	0.333923	-0.668935	0.316305	0.222485	-0.131963	0.372168
iYDL046W	iYDL046W		0.472497	0.296187	-0.792083		0.513809	0.693462		0.0299617	-0.0189714	0.137451	-0.115926	0.606729	-0.0871642	0.0010463	0.68624	0.208765	0.23402	0.231807
iYDR528W	iYDR528W		0.472404	0.210963	-0.304287		0.286965	0.317294		-0.0286633	-0.00437159	-0.126176	-0.177625	0.329082	-0.535567	0.272638	0.475492	0.284323	0.00130015	0.393109
iYPL093W	iYPL093W		0.470951	-1.23559	-0.708748		-0.184298	-0.0253626		-0.135446	-0.0943051	0.00117272	-0.105287	-0.0403963	-0.049922	-0.165409	-0.372263	0.233647	-0.729713	-0.0599387
iYMR121C	iYMR121C		0.470327	-0.756668	-0.431515		0.797381	0.710793		-0.0886119	0.129888	0.847975	-0.170476	0.0262741	0.549856	0.490439	0.908528	0.00984074	0.0259423	-0.0168762
iYML041C	iYML041C		0.468985	0.50972	0.452753		0.427182	0.400797		0.25067	0.259416	-0.120763	-0.0363793	0.34191	-0.226775	-0.542727	0.0676576	0.117747	0.0744994	0.291314
iYEL057C	iYEL057C		0.468699	-1.45571	-0.244604		-0.441139	-0.553133		-0.342507	0.0318446	-0.0407399	-0.143849	-0.113065	0.158419	-0.0309755	0.176005	-0.681743	-0.186355	-0.590928
itG(GCC)D1	itG(GCC)D1		0.468525	1.38946	0.291631		-0.109048	0.105916		-0.24264	-0.129597	0.167104	-0.404516	0.195961	0.0222303	-0.0245884	-0.0407334	-0.282485	-0.153929	0.0284474
iYDL230W	iYDL230W		0.468274	-0.391083	0.631127		0.496207	0.53227		0.115101	0.249535	-0.0115741	0.0732732	0.26018	0.0776835	-0.148232	-0.0549938	0.016303	0.232166	0.259955
iYOR273C	iYOR273C		0.466139	-0.0683542	-1.06953		0.930209	0.752653		-0.046517	0.771886	0.010659	1.38161	-0.135055	0.526403	0.210956	0.403748	-0.158009	0.437301	-0.274905
iYGR230W	iYGR230W		0.465665	0.231701	0.000119573		-0.0694424	-0.132548		0.0343841	-0.166793	-0.328778	-0.0321144	-0.0375619	0.0964726	0.187258	-0.224952	0.0130966	0.155915	-0.00858676
iYDR357C	iYDR357C		0.465328	-0.711915	-0.759176		-0.294194	-0.283252		-0.164886	-0.0706339	-0.111714	0.000718572	-0.00938964	-0.369788	0.0654355	-0.18067	-0.101573	-0.189578	-0.262464
iYMR298W	iYMR298W		0.465135	-1.09978	-0.0300851		-0.325043	-0.404514		-0.0116094	-0.324711	-0.435716	0.135745	-0.420888	-0.079244	-0.13253	-0.260337	-0.32037	0.316823	0.0176942
iYLR034C	iYLR034C		0.46474	0.0895942	-0.040594		0.440907	0.200996		-0.190978	1.3141	-0.282543	0.384666	0.671927	-0.02881	0.0114646	0.0642507	-0.318442	0.545273	-0.448187
iYER034W	iYER034W		0.464321	-0.482634	-0.929119		0.145345	0.169111		-0.144275	-0.0460249	-0.00259426	-0.0275822	-0.00567365	0.270771	-0.0139057	0.450417	-0.184343	-0.239421	0.0407195
iYER017C	iYER017C		0.46342	-1.01917	-2.0291		0.833819	0.71028		-0.0110353	-0.19159	0.867978	-0.456556	0.11382	1.48317	0.582199	1.28662	-0.179345	-0.207551	-0.184626
iYOR325W	iYOR325W		0.462772	-0.256152	0.848087		0.336345	0.380248		0.032301	0.487965	-0.229478	-0.193015	0.258282	-0.0202562	-0.431223	-0.283594	0.16279	-0.0599402	0.471746
iYDL168W	iYDL168W		0.462731	-0.875374	-0.22643		-0.0167501	0.507888		-0.557137	-0.114905	-0.239235	-0.0278483	-0.294504	0.000447743	-0.0233111	-0.175428	-0.000806447	-0.0348651	0.991645
iYML132W-1	iYML132W-1		0.461324	2.11316	-0.796159		1.91789	0.40654		0.718382	2.08911	0.503322	0.469807	-0.412423	0.59236	1.05041	-0.220779	-0.088268	0.50157	-0.246975
iYIR037W	iYIR037W		0.461079	0.809522	-0.166156		-0.316665	-0.711786		0.473311	-0.325148	-0.225172	0.354718	-0.276512	-1.38015	-0.387834	-0.363466	-0.316912	-0.504941	-0.397381
iYMR274C	iYMR274C		0.460081	0.986568	-0.00296885		-0.250431	-0.133464		-0.114133	-0.338839	-0.198008	-0.00976235	-0.168824	0.540603	-0.42607	-0.0155956	-0.552854	-0.177625	-0.113909
iYJL048C	iYJL048C		0.460063	-0.14495	0.983811		1.40727	0.751874		0.696932	0.494201	-0.073085	-0.04123	0.555453	0.440118	0.404659	1.0947	-0.0756213	-0.380253	0.329156
iYLL002W	iYLL002W		0.459675	-1.42924	-0.377818		-0.738376	-0.386034		-0.365246	-0.228741	-0.131709	-0.167857	0.0160607	-0.756385	-0.24034	-0.685146	0.274784	-0.49952	-0.179466
iYFL056C-1	iYFL056C-1		0.459002	0.714438	-0.349527		-0.0116113	0.0880224		0.0358246	-0.095478	0.219794	-0.0437916	0.0126219	-0.948288	-0.104279	-0.512683	-0.180502	0.243265	0.154796
iYDL006W	iYDL006W		0.458424	-0.180234	0.267959		-0.22399	0.0354349		-0.149587	-0.152454	-0.107253	0.0605658	0.0319332	-0.747172	-0.066113	-0.597449	-0.0461255	0.0657398	0.186857
iYER144C	iYER144C		0.458291	-1.27326	-0.512765		-0.178942	-0.347074		0.0103999	-0.0417969	-0.211104	-0.12061	0.0284029	-0.338276	-0.161476	0.402374	0.420761	-0.308942	-0.267953
iYPR026W	iYPR026W		0.457782	0.676344	-0.782973		0.774261	1.11911		0.058163	-0.11928	0.569671	0.614995	-0.175499	0.483203	0.120227	-0.389802	0.177565	0.480367	0.319165
itV(AAC)E1	itV(AAC)E1		0.45746	-1.49389	-0.237014		0.325938	0.195632		0.026276	-0.0104587	0.32386	0.0144678	0.183438	-0.692254	0.403913	0.508912	-0.205767	0.702633	-0.0689502
iYJR100C	iYJR100C		0.453878	-0.484257	0.672679		1.49716	1.55762		0.6035	0.764766	0.193035	0.157293	0.978833	-0.601228	-0.168947	-0.302201	0.236955	0.693798	0.953927
iYBR093C	iYBR093C		0.452968	1.19333	0.0220362		-0.205104	0.147928		-0.475468	-0.230339	0.230398	0.263532	-0.12764	0.0676638	0.290364	-0.15845	-0.24533	-0.0422662	-0.230141
iYOL012C	iYOL012C		0.452631	-0.130921	-0.00755119		-0.0641216	-0.127997		-0.191737	0.000263845	-0.00454997	-0.30091	0.0131036	-0.00216729	0.147831	0.345947	-0.0722082	0.897772	-0.0783564
iYHR085W	iYHR085W		0.451456				0.141566	0.151908		0.0919254	-0.208078	-0.215223	0.0661665	0.0181244	0.301237	0.174164	-0.208105	-0.0832611	-0.0637592	0.0848454
iYEL010W	iYEL010W		0.450916	0.777047	-0.0662735		0.0640312	0.011017		-0.237214	-0.111522	0.107404	0.352941	-0.114854	0.201384	0.226894	0.596703	-0.858691	0.168009	-0.360411
itI(AAU)N2	itI(AAU)N2		0.450406	1.2842	0.00394653		0.697425	0.814123		0.187544	0.518022	0.0271289	-0.143183	0.563309	0.367682	-0.682477	0.0256178	0.153958	0.148493	0.390682
iYPR019W	iYPR019W		0.449106	-0.619465	0.587581		-0.0640388	0.0711743		-0.161495	-0.0780983	0.343095	-0.125631	-0.139622	0.0478819	9.16082e-05	-0.379884	0.0428336	0.184634	-0.146194
iYGL262W	iYGL262W		0.44868	0.240659	-0.401878		-0.532762	-0.739613		-0.132156	-0.14603	-0.786456	-0.0717825	-0.226747	0.251827	0.1309	-0.162097	-0.163621	-0.445455	-0.246636
iYDR307W	iYDR307W		0.447757	1.3178	0.0233056		0.244505	0.282709		-0.0753139	-0.0287465	-0.39277	0.0454256	0.0250978	0.155571	-0.229933	0.741755	0.204165	-0.599356	0.436731
iYER068W	iYER068W		0.447614	0.243292	-0.315951		-0.477284	-0.655738		-0.209142	-0.24408	0.0796747	-0.454969	-0.514317	0.232021	0.231636	-0.263342	-0.221394	0.919448	-0.339591
iYJL035C	iYJL035C		0.447367	-1.64717	-0.576085		-0.335362	-0.0503698		-0.62837	-0.00341022	-0.105473	-0.0120106	-0.0449009	-0.188814	-0.226071	0.745759	0.101715	-0.592713	-0.00802087
iYPR020W	iYPR020W		0.446452	-0.783775	-0.09233		0.23828	0.466634		0.0107224	-0.279817	-0.287886	0.00929227	0.240758	0.253742	0.196229	-0.0261424	0.136419	0.444066	0.399606
iYBL037W	iYBL037W		0.444226	0.391371	-1.30861		-0.266588	-0.411892		-0.110834	-0.0641007	-0.358608	-0.242696	-0.0247297	-0.208844	-0.442491	0.789404	0.0477138	-0.12688	-0.0931646
iYDR527W-0	iYDR527W-0		0.443748	1.11725	0.134757		1.25447	0.950367		0.380685	0.309461	0.454744	0.427193	0.333353	0.2563	0.376535	1.05878	0.0242578	0.704101	0.00950097
iYHL040C	iYHL040C		0.443625	0.549044	-0.29426		0.227751	0.0145874		0.0651835	0.00455374	0.150718	0.179293	0.000313319	-1.05001	1.2101	-0.630982	-0.3099	-0.0321312	0.0099813
iYBL041W	iYBL041W		0.443147	1.09926	0.234408		0.226329	0.0920376		0.236931	-0.0744811	-0.299277	-0.21602	-0.0404962	0.532922	-0.507559	0.267176	0.107816	-0.298742	0.244032
iYDR008C	iYDR008C		0.440909	-0.245449	-0.860522		-0.492384	-0.45024		-0.193964	-0.275912	-0.0203392	-0.323386	-0.0362692	-0.366639	-0.0752704	-0.0354286	0.000453224	-0.484143	-0.297403
iYHR165C	iYHR165C		0.439272				-0.162453	0.03962		-0.174549	-0.096683	-0.386216	0.0745879	-0.139029	0.327862	-0.285862	-0.32607	0.0967384	-0.569508	0.184063
iYKL180W	iYKL180W		0.437997	0.609612	-0.27262		-0.227602	-0.346617		0.000996125	0.068787	-0.454535	-0.0888372	-0.145331	-0.0641913	-0.173363	-0.45432	-0.00279397	-0.361802	0.0145103
iYER010C-0	iYER010C-0		0.43756	1.36217	-0.403666		-0.080438	0.0355022		-0.0371138	-0.0892966	0.0179102	-0.120093	-0.00212057	0.103108	-0.400063	-0.20456	-0.00707453	-0.220613	-0.0451317
itY(GUA)F1	itY(GUA)F1		0.435883	-0.608811	-1.17772		0.0359796	-0.00735278		0.0327321	0.000398273	-0.0961052	-0.129458	0.217962	-0.524621	0.306637	-0.217465	0.0990502	0.498022	0.0161767
iYIR014W	iYIR014W		0.435643	0.409918	-0.192905		0.175908	0.444643		0.0603405	-0.431742	0.262	0.380762	-0.0956462	-0.944229	-0.0687249	-0.240738	-0.290032	0.0556666	0.360206
iYIL001W	iYIL001W		0.435408	-0.134777	-0.110139		0.464874	0.376096		0.282353	-0.0754086	-0.333445	0.345839	0.0370884	0.448986	-0.221213	0.251262	-0.0734448	0.0188002	0.194878
iYLR330W	iYLR330W		0.434488	-0.24167	-0.557997		0.873142	0.198852		0.0795237	1.24221	0.716582	-0.246199	-0.300592	-0.0726952	0.20032	-0.00133037	-0.216474	0.273426	-0.00275872
iYLR056W	iYLR056W		0.433888	0.364484	-0.518331		0.53107	0.42502		0.167556	0.0620268	-0.20796	0.0834965	0.194152	0.00116162	0.345243	0.161752	-0.0430996	0.01494	0.369526
iYPL282C	iYPL282C		0.433678	0.388111	0.364529		0.271299	0.466769		-0.219603	-0.0420912	0.381528	0.392043	-0.145871	0.574129	0.0776554	0.0851659	-0.194746	0.36683	-0.209447
iYBR230C	iYBR230C		0.430552	-0.175088	0.569149		0.459676	0.532164		0.125969	-0.0634618	-0.0044816	-0.195151	0.652946	0.445583	-0.0717131	0.74421	0.144289	0.249187	-0.00909152
iYMR294W	iYMR294W		0.430296	0.617205	-0.319331		-0.748947	-0.217083		-0.532698	-0.54913	-0.608666	0.183282	-0.227574	0.297395	-0.0688149	-0.609781	-0.137861	-0.526754	0.0678685
iYDL029W	iYDL029W		0.430021	-0.808049	0.437488		0.801572	0.668492		0.324714	0.227909	-0.0163118	-0.477531	0.336515	0.677362	0.215134	-0.119321	0.110147	-0.198337	0.584771
iYJR008W	iYJR008W		0.429622	-0.414047	0.560863		0.696854	0.446262		0.530742	0.301228	-0.143623	-0.0404194	0.280152	0.181375	-0.405735	-0.0908448	0.0434656	0.191616	0.292613
iSNR189	iSNR189		0.428598	-1.10992	0.660607		0.726415	0.562357		0.106974	0.284776	0.00120862	0.0234863	0.142409	0.510645	0.443413	0.236091	-0.0623594	0.746441	0.281578
iYOR360C	iYOR360C		0.428355	-0.251283	-0.0987181		0.774156	0.676121		0.259526	0.319196	0.35046	0.27343	0.0949118	-0.371765	0.0114181	-0.0019387	0.133237	0.936771	0.258707
iYFL039C	iYFL039C		0.426799	0.718665	-0.799892		0.937522	0.650774		0.334369	0.389832	0.163699	-0.269812	0.537751	0.234252	-0.0459498	0.965978	0.0405575	0.671655	0.234859
iYKL055C	iYKL055C		0.426498	-0.297208	0.535727		-0.00265374	0.082251		-0.00200859	-0.247876	-0.209744	-0.253935	0.170742	0.729388	-0.111707	0.196715	0.302564	-0.219149	-0.0812641
iYJL223C-0	iYJL223C-0		0.42393	0.0567981	0.521556		-0.111236	-0.110359		-0.0408854	-0.00780901	0.128572	-0.00214139	-0.27769	0.0121836	-0.253001	-0.379568	0.263377	-0.304498	-0.186646
iYBR007C-0	iYBR007C-0		0.421769	0.0826762	-0.570996		0.637416	0.294905		-0.156257	1.19227	0.256907	0.0291871	-0.0738543	0.339247	-0.149092	0.00199142	-0.341314	-0.772526	-0.00485575
iYGR087C-0	iYGR087C-0		0.421362	0.344118	-0.415635		-0.274439	-0.220336		-0.146346	-0.520255	-0.161301	0.126787	-0.0959495	-0.0281483	-0.0425091	0.701796	0.0105818	0.0101494	-0.293031
iYDR070C	iYDR070C		0.421355	-1.03299	-0.103771		-0.102236	-0.0897275		-0.103815	-0.0159411	-0.177666	-0.180584	-0.273349	-0.742495	-0.132111	-0.129106	0.296875	0.770307	0.477451
iYNL075W	iYNL075W		0.420968	0.617912	-0.0810123		-0.75076	-1.03022		-0.462162	-0.185238	-0.171073	-0.262219	-1.06427	0.150178	0.180928	0.0833818	0.165509	0.610093	-0.312666
iYOL052C	iYOL052C		0.419344	1.05834	0.335288		0.464884	0.0570953		0.196485	0.316259	-0.148782	-0.463086	0.244516	0.258687	0.101246	0.745721	0.202087	0.228363	0.100123
iYKL160W	iYKL160W		0.417897	-0.811697	-1.12916		0.0768147	-0.21477		0.187084	3.11619e-05	-0.352418	-0.00454318	-0.122857	-0.579754	0.16489	-0.0418529	0.0441066	-0.160235	0.184381
iYBR195C	iYBR195C		0.417644	-0.0780509	-0.806864		0.797781	0.381488		0.359853	0.754688	-0.0614539	0.131435	-0.0645443	-0.0584865	0.046889	-0.479054	-0.0145526	0.196348	0.383648
iYHR031C	iYHR031C		0.41594	-0.0135407	-1.36591		0.0471615	0.0457285		-0.0804256	-0.276563	0.183268	-0.0500403	-0.124003	0.50124	-0.00984902	0.466049	-0.0209348	-0.465752	-0.256193
itP(UGG)L-0	itP(UGG)L-0		0.415681	0.436199	0.234054		0.0518367	0.335327		-0.236409	-0.266328	-0.135771	0.0851713	0.234676	0.404331	0.184966	0.359675	0.128194	0.0431322	0.00032082
iYEL058W	iYEL058W		0.41555	-0.7613	0.19479		0.752495	0.348198		0.193575	-0.202048	0.0259871	0.283588	0.0074543	-0.690044	1.81352	0.544075	0.105077	-0.766801	0.299474
iYOL126C	iYOL126C		0.414771	-0.960195	-0.20947		0.334411	0.362137		-0.167848	0.00265687	0.5702	-0.186565	-0.0382491	0.324406	-0.18846	0.779338	-0.374994	0.0173112	-0.0466385
iYCR036W	iYCR036W		0.41449	-2.34546	0.40399		-0.374889	-0.12315		-0.247877	-0.174206	-0.219862	-0.289511	-0.0656668	-0.892264	-0.317216	-0.354514	-0.186481	-0.117301	0.491533
iYDR418W	iYDR418W		0.414267	1.13251	-1.66476		0.984346	0.800788		0.238229	0.254141	0.187642	0.237602	0.365328	0.325279	0.582695	0.471459	-0.226409	0.660398	0.165189
iYLR263W	iYLR263W		0.41387	0.490899	-0.0716354		0.677737	0.606124		0.165836	0.426553	0.476201	0.659771	0.0325001	-0.64311	0.110772	-0.220105	0.20157	0.175747	-0.0902484
iYDRCdelta9-0	iYDRCdelta9-0		0.412761	0.866217	-0.882952		-0.151993	-0.41873		-0.00690973	-0.144844	-0.28703	-0.0174481	-0.271725	-0.309377	0.0480256	0.36222	-0.226143	0.0359382	-0.0647914
iYGRWdelta26	iYGRWdelta26		0.411495	-0.0303274	-0.246878		0.165508	0.43919		-0.097517	-0.0912046	-0.0380234	-0.381078	0.337847	0.925831	-0.163271	-0.00801783	0.19578	0.451725	0.13248
iYFL024C	iYFL024C		0.409866	-0.15794	-0.53436		-0.125533	-0.18671		-0.0515676	-0.152694	-0.260907	-0.287329	0.240304	0.342357	0.0213046	0.366984	-0.180473	1.12574	-0.243422
iYDL193W	iYDL193W		0.409625	-0.0811842	-0.231557		0.775977	0.859553		0.183109	0.195051	0.587257	0.456783	0.178382	-0.0612229	0.000730828	-0.0422433	0.0497598	0.702134	-0.00870462
iYERWdelta9	iYERWdelta9		0.409003	-0.122559	-0.573284		-0.639809	-0.318181		-0.675611	-0.375861	-0.280436	-0.109768	-0.0364539	0.00554544	-0.0721144	0.766882	-0.216578	-0.435068	-0.170751
iYKR043C	iYKR043C		0.407374	-2.33225	0.698691		0.110214	-0.26321		-0.125624	0.383264	-0.40991	-0.149556	-0.106458	0.354831	-0.0171867	0.772033	-0.112149	0.15029	-0.0359801
iYOR023C	iYOR023C		0.407035	-0.431234	0.913416		-0.0400803	-0.355943		0.113377	-0.070441	-0.496875	0.0500331	-0.151984	-0.156556	0.00664272	0.295755	-0.289102	0.0064688	-0.00120853
iYFL062W-1	iYFL062W-1		0.405542	0.607362	0.0114623		-0.063859	0.269282		-0.286123	-0.50991	0.480367	0.0127394	-0.240087	0.017988	0.314913	-0.0671955	0.102412	0.179783	-0.0242096
iYMR178W	iYMR178W		0.403367	0.0387999	-0.692429		-0.00182265	-0.239303		-0.0227005	0.0162943	0.0342991	-0.015892	-0.106235	-0.41751	-0.0142554	0.576552	0.0512241	-0.346337	-0.235771
iYKL218C-1	iYKL218C-1		0.401406	0.551138	0.0965389		-0.334439	-0.422328		-0.196973	0.0402896	-0.0506816	-0.129175	0.00531375	-0.230628	-0.137824	0.221516	0.00897445	-0.410321	-0.465851
iYDR492W	iYDR492W		0.400904	0.42303	-0.801605		0.313195	0.387564		0.18162	-0.0736254	-0.0230452	0.0311579	0.161093	-0.827482	0.332461	-0.621091	0.0666591	0.215441	0.4997
iYNL156C	iYNL156C		0.400894	0.898966	-0.546212		0.00514007	0.249634		-0.0286137	-0.19989	0.0376414	-0.0741351	0.280568	-0.883316	-0.183976	0.0423251	0.307068	-0.342005	0.246483
iYNL119W	iYNL119W		0.400454	-0.0433226	0.374139		0.138763	0.320444		0.023599	-0.0164033	-0.0271263	0.252208	-0.016587	-0.146013	-0.355281	-0.423212	-0.0575758	-1.02868	0.187513
iYDR249C	iYDR249C		0.400311	0.937286	-1.30809		-0.630027	-0.400334		-0.467848	-0.3629	-0.146713	-0.261575	-0.268824	0.314473	-0.266975	0.0011609	-0.498842	-0.00281229	-0.158415
iYPL165C	iYPL165C		0.399989	0.523952	0.579347		0.905075	-0.193608		0.20646	2.04411	-0.0270618	-0.0354021	-0.163395	-0.679452	0.0828723	-0.0787736	0.0683983	-0.776097	0.0286639
iYEL018W	iYEL018W		0.398858	0.954829	-0.46428		0.757224	0.553687		0.251402	0.347917	-0.213297	0.156653	0.476616	-0.0552317	0.214002	0.590144	0.201542	0.216851	0.23979
iYJR121W	iYJR121W		0.398602	0.549266	0.70252		-0.371929	0.010046		-0.468184	-0.0807807	-0.396655	0.397441	-0.0234589	0.0149524	-0.159385	-0.107858	0.137044	-0.0631103	-0.0894209
iYNLCdelta2	iYNLCdelta2		0.398116	0.697687	0.246524		0.477168	1.03133		-0.408981	0.0263743	0.669991	-0.144913	-0.120335	0.503295	-0.355239	0.328075	0.570747	0.10605	0.604949
iYMR002W	iYMR002W		0.396602	-0.89217	-0.523388		-0.132167	-0.443629		0.222883	-0.0518723	-0.537408	0.16441	-0.194206	0.0508081	-0.74566	0.492812	0.0456968	-0.532042	-0.236055
iYML027W	iYML027W		0.395399	-0.39144	-0.0108296		0.427284	0.249757		0.116667	0.3081	0.132709	0.0222198	-0.00136198	-0.745616	-0.00591143	0.0777688	-0.058767	0.408197	0.315804
iYNL078W	iYNL078W		0.392981	1.7799	-0.755022		-0.356239	-0.271138		-0.243341	-0.262967	-0.236152	-0.0641671	-0.296872	0.309417	-0.0284041	-0.147615	-0.0272545	-0.270768	-0.0908475
iYOR206W	iYOR206W		0.391906		-0.24907		0.862694	0.622516		0.413821	0.0517965	0.286437	0.118802	-0.224395	-0.223615	0.27451	-0.0708808	0.0945716	0.020854	0.588618
iYBL054W	iYBL054W		0.391415	-2.13093	-0.404584		0.237742	-0.0785159		0.256314	-0.00960055	-0.432848	-0.0137944	-0.0177054	-0.271613	0.247813	0.196183	0.279064	0.144147	0.215049
iYKL052C	iYKL052C		0.390938	0.375454	-0.530352		0.498378	0.280119		0.0290003	0.280877	0.440644	-0.215949	-0.0403179	-0.0574302	-0.0425895	0.519689	-0.268698	-0.416546	0.10279
iYAR015W	iYAR015W		0.390378	0.581739	0.223348		-0.158279	-0.134059		-0.102608	-0.387473	-0.573656	-0.0138066	0.266395	0.142076	0.281694	0.583104	-0.133036	-0.140514	-0.0668667
iYPL163C	iYPL163C		0.389834	0.754828	0.938591		0.554561	0.0497547		0.301079	0.432172	0.00268826	-0.328732	-0.0751388	-0.222262	0.178653	-0.0106706	-0.386901	-0.0672613	0.358021
iYNR074C	iYNR074C		0.389554	1.17286	-0.17451		-0.168507	-0.0802527		-0.11707	-0.137897	0.0545929	0.141363	-0.197295	0.00305499	-0.331632	-0.0710615	-0.020651	-0.0129501	-0.22854
iYLR362W	iYLR362W		0.3891		0.64015		0.395102	0.238331		-0.328986	1.29566	0.0446606	0.401943	0.137351	-0.761875	0.359784	-0.445732	0.534472	0.203684	-0.0880961
iYGR048W	iYGR048W		0.388574	0.0967101	-1.7468		0.0518123	0.0615006		0.00220204	0.00561686	-0.0225167	-0.0837221	0.195459	-0.764223	0.56775	-0.611816	-0.00442623	-0.107429	0.124594
iYPL220W	iYPL220W		0.388167	0.0360627	0.454148		0.565996	0.525885		0.328267	0.145186	0.146733	0.319885	0.385049	-1.39956	0.158115	-0.134154	0.241325	-0.103396	0.305784
iYJR060W	iYJR060W		0.388099	0.868326	0.251785		1.10311	0.294057		0.533256	1.1236	0.117437	-0.0140611	0.0758745	0.612715	-0.0128849	0.185665	0.0435765	-0.245967	-0.119549
iYMR140W	iYMR140W		0.388047	0.4517	0.575249		0.161879	0.271599		5.91504e-06	8.38181e-05	-0.0250432	0.0691208	0.0355886	0.084198	0.000254902	-0.345184	0.185649	-0.201622	0.106443
iYBR078W	iYBR078W		0.387769	-1.02843	-0.125729		0.862835	0.597761		0.335296	0.314746	-0.202478	0.000811576	0.284034	0.44767	0.346546	0.216334	0.0536045	0.0544776	0.413467
iYDL211C-2	iYDL211C-2		0.386992	0.00119505	0.544037		0.285839	0.66702		-0.249355	-0.118234	0.567571	-0.36955	-0.00206944	0.737289	-0.218995	0.0805461	0.117171	0.687781	0.258951
itV(AAC)G3-0	itV(AAC)G3-0		0.385355	-0.486599	-0.574264		0.244359	-0.0737448		0.135521	0.20025	0.278021	-0.301195	0.195196	-0.901265	0.181232	0.351469	-0.21306	0.522142	-0.0750188
iYKL197C	iYKL197C		0.383118	0.144825	0.676227		-0.460936	-0.329351		-0.375002	-0.120759	-0.00583522	-0.350041	-0.21972	0.274877	-0.156554	-0.00807052	0.472983	-0.500513	-0.250918
iYBR034C	iYBR034C		0.380808	-1.27176	-0.570148		-0.112177	-0.0854944		-0.107358	-0.00619968	-0.314283	-0.289727	0.0190195	-0.648387	0.196495	-0.329734	0.0825456	-0.0399032	0.436392
itL(UAA)D	itL(UAA)D		0.3768	0.560295	-0.065937		0.519424	0.826716		-0.114392	0.0146582	0.149081	-0.247061	-0.000959278	0.100036	-0.464519	0.481921	0.276368	1.92526	0.916847
iYLR052W	iYLR052W		0.375905	-0.593758	0.664681		-0.730998	-0.533444		-0.342935	-0.559459	0.296938	-0.280829	-0.207851	-0.598012	0.114691	-0.271707	-0.00204237	-1.14422	-0.47988
iYDR387C	iYDR387C		0.374855	-0.538326	-1.57942		-0.443687	-0.236156		-0.265015	-0.319811	-0.146425	-0.139939	-0.0405775	-0.481503	0.0361217	-0.266942	-0.112234	0.162354	-0.00235058
iYBR019C	iYBR019C		0.374504	0.41569	0.580179		-0.0846932	-0.0335011		-0.0870288	-0.216458	0.445457	-0.198644	0.00595324	0.00859546	0.127588	-0.0770275	0.0366454	-0.282876	-0.416889
iYLR107W	iYLR107W		0.373786	-1.32238	-1.26987		0.489253	0.620575		0.00334793	0.000591384	0.218185	0.0824996	-0.0781725	-0.413497	0.269737	-0.161429	0.24292	0.562915	0.593703
iYER048W-A	iYER048W-A		0.373606	0.56594	0.334213		1.08291	1.18585		0.288631	0.395588	0.457446	0.583999	0.0870405	0.359819	0.0760001	-0.651772	-0.0143546	0.563582	0.368403
iYLR222C	iYLR222C		0.372573	-0.368427	0.0396514		-0.282179	-0.1415		-0.0679424	-0.145419	-0.0445556	-0.23933	-0.0665392	-0.562316	-0.468984	-0.310636	0.161533	0.151229	0.128078
YELCdelta4	YELCdelta4		0.372524	0.043172	0.165835		0.419874	-0.0520983		0.1661	0.322988	-0.23895	-0.413642	-0.100999	0.567452	0.250443	0.334581	9.65131e-05	0.381867	0.202024
itQ(UUG)E2	itQ(UUG)E2		0.372228	0.64654	0.780567		0.863163	0.700805		0.0782271	0.220027	0.538588	-0.0197393	0.310399	-0.473339	0.552237	0.951106	-0.000651567	1.0906	0.222695
iYERCdelta14	iYERCdelta14		0.371162	-0.463191	-0.882508		-0.0580457	-0.159818		-0.050898	0.0062726	0.0256245	0.046508	0.0726419	-0.682875	0.292232	-0.0948445	-0.302738	0.285673	-0.197133
iYNL187W	iYNL187W		0.37106	0.331273	0.0622625		0.353529	0.10258		-0.0243737	0.0799303	0.363417	-0.299918	0.0624414	0.150345	0.252363	0.841553	-0.186553	-0.168736	-0.165162
iYLR025W	iYLR025W		0.370636	-0.274734	-1.75555		0.0625627	0.473228		-0.0861913	-0.1348	-0.274409	0.286763	0.0308656	-0.27551	0.015928	-0.917731	0.263451	-0.408367	0.533094
iYMR271C	iYMR271C		0.369662	-0.387229	0.0237452		0.810401	1.04843		0.121127	0.307986	0.22839	0.258398	0.19997	0.497486	0.0639024	-0.634656	0.283932	0.70178	0.457481
iYGR141W	iYGR141W		0.368167	0.113322	-0.602626		0.148568	0.00523273		0.0539888	-0.123084	-0.0167377	-0.383427	0.130238	0.473163	-0.139149	0.611831	-0.322606	-0.383052	-0.0543295
iYDR144C	iYDR144C		0.368109	0.895064	0.713904		-0.138135	0.100773		-0.205161	-0.192846	0.483535	-0.190784	0.138137	-0.516221	-0.0704798	-0.0250953	-0.0099969	0.359476	-0.212574
iYBR301W	iYBR301W		0.36766	0.635855	-0.0623785		0.691995	0.836432		-0.0238761	0.321634	0.243714	-0.15473	0.126326	-0.127543	-0.00308317	-0.002632	0.244842	-0.183769	0.76985
iYFL035C-A	iYFL035C-A		0.366534	-0.21239	-1.20675		1.42029	0.997239		0.732846	0.346381	0.0339835	0.270153	0.586597	0.147752	0.0928058	0.938414	0.00557317	0.0859112	0.37986
iYDR453C	iYDR453C		0.366313	0.346423	0.696946		-0.376759	-0.37081		-0.159011	-0.300737	-0.469322	-0.0710197	-0.0252655	0.122422	0.498416	-0.375453	-0.151113	0.0353204	-0.168012
iYDR529C	iYDR529C		0.366181	1.13923	0.373246		0.165755	-0.0322605		0.0911837	-0.0604962	0.00257205	-0.312815	0.185042	0.0107539	-0.000336981	0.738543	0.179377	0.38325	-0.123249
iYMR292W	iYMR292W		0.365866	-0.0458446	0.182005		-0.861844	-0.731844		-0.532424	-0.482691	-0.820705	0.000413561	-0.538387	0.308114	0.0581224	0.0181616	-0.210808	0.116312	-0.0207701
iYOR030W	iYOR030W		0.36484	1.25553	0.605667		-0.0647123	-0.118331		-0.03661	-0.0102328	-0.243987	-0.0982461	-0.112034	-0.426136	-0.0847896	-0.0480988	0.0639616	0.154889	0.222538
iYHR200W	iYHR200W		0.364657	0.714748	-0.252809		0.436826	0.780062		-0.169722	-0.0543196	-0.157423	0.263183	-0.0504931	-0.0119085	0.31966	-0.275419	0.145429	0.351926	0.834503
iYNL278W	iYNL278W		0.364543	0.236491	-0.652589		-0.25508	-0.461297		-0.0929366	-0.203113	-0.341417	-0.283795	-0.248986	0.636633	0.322471	-0.0818352	-0.325703	0.238561	-0.202478
iYDL116W	iYDL116W		0.364527	0.149346	-0.254359		-0.189802	-0.129822		-0.0601413	-0.112579	0.0408669	-0.338639	-0.137246	-1.05121	0.178132	-0.724366	0.0163327	1.25595	0.379384
iYBR176W	iYBR176W		0.36449		0.057249		-0.21695	-0.467171		0.00433585	-0.14661	-0.225789	-0.279861	-0.421599	0.472911	-0.108431	-0.00184279	-0.0386409	-0.000516202	-0.141812
iYOL083W-0	iYOL083W-0		0.364367	-1.05257	0.780687		-0.539639	-0.65618		-0.00278095	-0.234819	0.0624616	-0.204978	-0.0916865	-0.443951	-0.131183	-0.324503	0.0865392	0.341398	-0.66808
iYGR156W	iYGR156W		0.364163	-0.61058	-1.49661		0.302232	0.145847		-0.00401869	0.414615	0.222695	-0.302538	0.00243019	0.424199	-0.128387	-0.0820578	0.0404068	0.0221584	-0.0575797
iYLR298C	iYLR298C		0.363574	0.466453	-0.235291		-0.552123	-0.813606		-0.0948099	0.0257938	-0.349658	-0.0362967	-0.285316	-0.809271	0.219567	-0.554359	-0.00267801	-0.521745	-0.347801
iYNL143C	iYNL143C		0.362866	-1.84318	-0.677986		-0.191781	-0.430198		-0.05554	-0.0334627	-0.402678	-0.13146	-0.145329	-0.683295	0.0162926	0.306654	-0.310698	-0.390322	0.140049
iYLR129W	iYLR129W		0.362822	0.766395	-0.307715		0.216217	0.454082		0.0852917	0.030941	-0.174966	-0.0625272	0.376113	0.18742	-0.539157	-0.333704	-0.336937	0.143613	0.306949
iYDR225W	iYDR225W		0.361602	-1.24201	0.555908		0.633193	0.478668		0.341334	0.387267	-0.0828953	0.0285977	0.3796	0.378001	-0.566195	0.195482	-0.197787	-0.0271973	0.109173
iYDR185C	iYDR185C		0.361476	0.189268	-0.197611		-0.218558	-0.566639		0.151324	-0.00117896	-0.159158	-0.421386	0.151623	-0.519009	0.00187818	0.187115	0.109949	0.870386	-0.383097
iYOL122C	iYOL122C		0.361389	0.633579	-1.45357		0.723676	0.789085		0.253656	0.170335	0.362414	0.330062	0.234939	-0.378321	0.132045	-0.219129	0.476657	0.124418	0.205132
iYCR027C	iYCR027C		0.361004	0.753932	0.264251		0.656835	0.594356		0.152424	0.283017	0.117473	0.147477	0.25304	-0.252984	0.246238	-0.136997	-0.419244	0.0644472	0.342708
iYLR389C	iYLR389C		0.360001	-1.18732	-2.00893		0.00331782	-0.295647		-0.0194256	0.264981	0.247862	-0.465865	-0.119729	0.0919962	0.166628	-0.19031	0.0845867	-0.930929	-0.309056
iYEL073C-3	iYEL073C-3		0.359518	0.859642	-0.498705		-0.815567	-0.581892		-0.33934	-0.122554	-0.0833372	-0.104682	-0.0231308	-1.53333	0.0767327	-1.10265	-0.00977574	-0.165809	-0.195911
iYLR149C	iYLR149C		0.3589	0.470764	0.966222		0.81374	0.949642		0.0637807	0.365174	0.522769	0.0395716	0.240399	0.551536	-0.153458	0.0180312	0.18188	-0.309517	0.213098
iYLR131C	iYLR131C		0.358603	0.558697	0.334639		-0.594767	-0.0696738		-0.412774	-0.304227	-0.131544	0.25483	-0.0335303	0.043536	-0.398476	-0.620748	-0.0236618	2.67595	-0.313838
iYKL182W	iYKL182W		0.357434	0.935195	-0.117662		0.741056	0.237937		0.27848	0.507542	-0.0305051	-0.222499	0.0411255	0.45143	0.193981	0.483718	0.0410611	0.120526	0.173502
iYOR306C	iYOR306C		0.357334	-1.44251	-0.289778		0.212778	-0.314907		-0.0448144	1.06877	-0.0418864	0.0103114	-0.0430603	-0.721471	0.00590023	-0.120997	-0.00999822	-0.0790994	-0.233333
iYKL223W	iYKL223W		0.35531	0.167715	0.575221		0.538749	0.147252		0.00159921	0.783528	0.0158914	0.201993	-0.228384	0.680499	0.398874	-0.441102	-0.238821	-0.158425	-0.126417
iYGL077C	iYGL077C		0.354673	0.91437	0.888313		1.16646	0.915314		0.527341	0.364849	-0.022359	-0.010308	0.117212	0.0329968	0.283192	-0.191828	0.253215	-0.0516701	0.939097
iYIL054W	iYIL054W		0.354228	0.555911	-1.12711		0.416004	0.315023		0.112893	-0.200438	-0.066388	0.209397	0.0627774	0.835283	0.507194	0.283895	-0.129662	0.218243	-0.155459
iYHR173C	iYHR173C		0.353908				0.308177	0.23363		-0.160878	0.424504	0.157539	-0.212924	-0.00584391	0.569297	-0.202484	0.31888	-0.0238675	0.923054	0.0009745
iYML020W	iYML020W		0.353312	0.346864	0.563116		-0.675568	-0.946095		-0.0476388	-0.0300018	-0.41236	-0.368258	-0.357167	-0.116367	-0.207317	-0.500682	0.317496	-0.400553	-0.426094
iYJR119C	iYJR119C		0.352754	0.502694	-0.79205		0.585873	0.669978		-0.0142873	0.0264878	0.868605	-0.058523	-0.13636	0.327447	0.014617	0.137019	0.0172568	-0.261626	0.0402489
iYNL163C	iYNL163C		0.351831	0.772958	-0.155184		-0.244097	-0.214737		-0.0232627	-0.197683	-0.152406	-0.0635133	-0.211394	0.552319	-0.637191	0.000585904	-0.0166711	0.800314	-0.252875
iYLR312W-A	iYLR312W-A		0.351707	-0.326184	-1.10748		0.355463	0.18836		0.203021	0.0422479	-0.0650336	0.216284	-0.0564663	0.0633563	0.0780281	0.0124737	0.166537	-0.224592	0.00673333
iYKL109W	iYKL109W		0.351116	-0.524004	-0.0474247		0.269849	0.0834446		-0.0828508	0.163468	-0.113874	-0.0449618	-0.00569608	-0.522974	0.943754	-0.0495825	0.191345	-0.112574	0.264919
iYPL022W	iYPL022W		0.349352	-1.23292	-0.312327		0.290581	0.644445		-0.0549992	-0.115103	0.437394	0.675635	-0.0225643	0.178926	0.252787	-0.877445	-0.0170956	0.139615	-0.229028
iYOL118C	iYOL118C		0.348701	0.789837	-0.687525		0.178591	0.146256		0.0774111	0.00140335	0.199494	-0.181447	0.270353	-0.59329	-0.0919639	0.288684	0.0169836	0.837347	-0.0101711
iYNL191W	iYNL191W		0.347357	-0.246416	-1.4186		0.24009	-0.0218317		0.231119	0.139769	-0.26113	-0.168629	0.321276	-0.428558	0.440926	-0.22176	-0.126712	-0.0197937	0.0777671
iYHR151C	iYHR151C		0.346493	0.0465826			0.772263	0.469369		0.123276	0.227479	-0.0314683	0.199169	-0.0398618	0.137967	0.561741	0.695885	-0.124437	2.66948	0.326157
iYJL223C-1	iYJL223C-1		0.346463	-0.331297	0.609114		-0.554288	-0.384836		-0.289557	-0.298216	0.247942	-0.0374923	-0.412592	-0.120456	-0.169694	-0.642438	-0.256895	-0.15904	-0.402042
iYMR044W	iYMR044W		0.346371	0.222913	0.403191		0.0410973	-0.10144		0.0816001	-0.199719	0.0558628	-0.141995	-0.361556	0.0186621	-0.126402	-0.17496	-0.732209	0.387021	0.166701
YFLWdelta1	YFLWdelta1		0.346221	-1.43876	0.950737		-0.0678671	0.311237		-0.305062	-0.132479	-0.0841983	-0.026062	-0.0139876	0.48108	-0.221907	-0.174796	0.132205	0.0300993	0.190892
iYOR031W	iYOR031W		0.345364	1.28847	0.320419		-0.156414	-0.287931		0.0242903	-0.216301	0.000595422	-0.249279	-0.402777	0.177714	-0.0105006	-0.289246	0.0114136	1.02223	-0.0539085
itS(AGA)D3	itS(AGA)D3		0.345246	1.25976	-0.13358		0.110653	0.110745		-0.0336404	0.0103824	0.178518	-0.188812	0.36918	-0.970394	0.278951	0.282474	0.174268	0.86667	-0.00453331
iYEL021W	iYEL021W		0.34521	0.249146	-0.336106		0.53261	0.52951		0.0456525	0.45942	0.38242	-0.0745553	0.28152	-0.504592	0.00966936	-0.204886	-0.0461959	0.0429316	0.223116
iYJL105W	iYJL105W		0.343009	1.17049	-0.725157		0.0544481	0.0937442		-0.0507925	-0.013328	0.223703	0.117252	-0.119547	-0.0359138	0.508292	-0.732387	0.37395	-0.00269717	-0.224177
iYLR057W	iYLR057W		0.34277	-1.75117	0.9635		-0.203522	-0.410566		-0.064079	-0.0210922	-0.206578	0.216561	-0.200984	-1.45607	0.216406	0.229895	0.138021	1.0587	-0.0177941
iYHR092C	iYHR092C		0.342516				-0.431831	-0.466767		-0.144646	0.0975186	-0.0457864	-0.123696	-0.119428	-0.851261	0.101723	-0.870352	0.0282855	-0.896229	-0.214783
iYKR055W	iYKR055W		0.342398	1.45326	-0.073842		-0.562161	-0.330436		-0.347945	-0.479681	0.341584	0.130963	-0.335163	-2.09398	0.510916	-0.488661	0.0573028	0.102947	0.0309598
iYGL096W-0	iYGL096W-0		0.341068	0.0493545	-1.27059		0.418948	0.480724		0.038108	-0.197231	0.347946	0.515805	0.124842	-0.237133	0.22881	0.364892	-0.613758	0.424124	-0.16026
iYDR469W	iYDR469W		0.340795	-0.0823663	-0.0395527		0.0401501	0.638242		-0.260828	-0.17043	0.351214	0.11483	-0.0903452	-0.0309926	-0.656833	-0.361958	0.41293	0.377011	0.34131
iYLR244C	iYLR244C		0.339831	-1.26097	-0.590173		-1.22762	-0.495329		-0.865314	-0.657775	-0.501737	0.134261	-0.278113	0.00046231	-0.220052	-0.218341	0.903186	0.00386686	-0.323101
iYBL058W	iYBL058W		0.339105	-1.5466	-0.316761		0.181455	0.324518		0.02772	-0.213035	-0.21441	-0.00825677	-0.0287594	-0.304053	-0.312616	0.273001	0.202445	-0.168147	0.578521
iYML053C	iYML053C		0.338526	-0.146862	-0.243296		0.325179	-0.142406		0.0511943	-0.0337646	0.229636	-0.425645	-0.0704135	0.250494	0.396165	1.27403	-0.173326	1.73514	-0.212561
iYKL190W	iYKL190W		0.337695	0.891346	0.242607		0.224113	0.432317		-0.181273	-0.143495	0.175844	0.129711	-0.456563	0.372193	-0.190575	-0.0577635	-0.051125	-0.524606	0.439116
iYKL016C	iYKL016C		0.337222	-0.111819	-0.654723		-0.367313	-0.472955		-0.0493184	0.0262393	-0.0984221	-0.333839	-0.0524787	-1.02472	0.0739436	-0.632245	-0.082037	-0.472068	-0.00580531
iYKR098C	iYKR098C		0.336463	0.863831	-1.80013		0.192946	0.30865		-0.15537	0.0011769	0.470577	0.203127	-0.237215	0.410058	0.258145	-0.394363	0.041801	0.398644	-0.240679
iYNL100W	iYNL100W		0.33612	0.0891892	-0.0429686		-0.0872227	-0.181445		-0.0321373	-0.0827443	-0.330019	0.0278233	-0.23804	0.0054122	0.0709553	-0.0715492	0.240732	0.277735	0.0553513
iYDL020C	iYDL020C		0.334216	0.725186	-1.01232		-0.459843	-0.235533		-0.0887901	-0.0196519	-0.176598	-0.281638	0.156714	-0.755925	-1.13647	-0.188407	0.0185359	0.0203268	0.0473802
iYGL001C	iYGL001C		0.334196	-0.903109	-0.849718		1.59831	1.53132		0.413207	0.349359	1.84389	-0.270378	-0.499966	-0.254733	0.512835	-0.817196	0.200546	0.309185	0.965278
iYOL022C	iYOL022C		0.333564	0.788961	0.672948		0.910553	0.965533		0.273894	0.00861267	0.4897	-0.0581602	0.428347	0.90112	-0.103561	0.733262	0.541033	0.54545	0.0137212
itF(GAA)H2	itF(GAA)H2		0.332631				1.11608	0.888787		0.604283	0.513561	0.662809	-0.0808244	0.18367	0.0119883	-0.366438	-0.505149	-0.283053	0.103926	0.386714
iYMR064W	iYMR064W		0.332342	1.12018	-0.893903		-0.217302	-0.625281		-0.036299	0.313585	0.104235	-0.0808316	-0.302825	-1.32906	-0.330007	0.045326	-0.988034	-0.20237	-0.156445
iYGR062C	iYGR062C		0.329158	-0.593471	-2.46829		-0.164363	-0.275128		-0.0133828	-0.17887	-0.47283	-0.196756	-0.0330942	0.293449	0.0596388	0.183421	0.268714	0.193239	-0.0451531
iYPL183C	iYPL183C		0.326043	-1.2306	-0.354069		0.201249	0.178846		-0.0963953	0.30245	0.311022	-0.0219945	0.226563	-0.16908	0.0529264	0.0603832	0.0569084	-0.120969	-0.289114
iYLR308W	iYLR308W		0.325462	-1.35227	-0.0823848		1.43062	1.51679		0.117698	-0.0507714	0.214448	0.45626	-0.456006	1.24282	0.502512	0.484322	-0.202304	-0.0534974	1.27872
iYJL222W	iYJL222W		0.325079	-0.834978	-0.804469		-0.0111992	-0.208838		0.0707986	-0.002687	-0.385927	-0.00447554	-0.278601	0.249844	-0.100962	-0.171712	-0.137156	-0.58067	0.0913509
iYHR082C	iYHR082C		0.324585				-0.273538	-0.380249		-0.393515	0.420089	-0.150683	-0.078422	-0.00726567	-0.199114	0.185717	-0.160577	-0.468186	0.0282708	-0.315385
iYHR128W	iYHR128W		0.323898				0.876201	0.76631		0.505637	0.458629	0.00214874	0.170296	0.388363	-0.168193	-0.416889	-0.263649	0.213781	-0.000937407	0.434151
iYNL065W	iYNL065W		0.322703	0.0567777	-1.02289		0.508533	0.520301		0.0223224	0.404739	-0.14815	0.207128	0.176876	-0.338826	0.388939	-0.440976	0.245672	-0.067972	0.446583
iYER165W	iYER165W		0.321173	1.26764	0.474115		0.333977	0.377753		0.0398546	-0.0685032	0.23871	-0.054438	-0.0067692	0.57094	0.008625	0.0100197	0.0310986	-0.000871131	-0.00077583
iYIL094C	iYIL094C		0.320876	-0.0179885	-0.290378		0.0475817	-0.12771		0.122789	-0.0264228	-0.276252	-0.188007	-0.010278	-0.196815	0.00113899	0.00167616	0.0709887	-0.136282	0.144652
iCEN2	iCEN2		0.32054	1.15656	-0.403158		0.828641	0.997533		0.22095	0.151321	-0.0984308	0.231037	0.406891	-0.593376	0.0495243	-0.0456516	-0.0227084	0.0123351	0.928482
iYNL068C	iYNL068C		0.318494	-1.12436	0.561276		0.47383	0.381209		0.265443	0.368449	0.0315165	0.0420196	0.251905	-0.636575	-0.152022	-0.535371	-0.321798	0.0424621	0.340798
iYDL138W	iYDL138W		0.318335	-0.0802352	0.165899		0.0944621	-0.408728		0.0578276	0.521589	-0.322114	-0.320055	0.333919	-1.09927	0.00567147	0.861235	-0.0491725	0.242938	-0.0491091
iYKL168C	iYKL168C		0.316692	0.103024	0.402258		-0.409372	-0.539274		-0.110844	0.110465	-0.160113	0.167457	-0.0591533	-1.14925	-0.172734	-0.103659	-0.00301949	0.15532	-0.386652
iYDR170C	iYDR170C		0.316653	-0.0496	-0.0229476		0.507366	0.850312		0.044147	0.294127	0.470078	0.206505	0.259634	-0.528648	-0.340138	-0.812027	-0.0897763	-0.307493	0.384193
iYBR242W	iYBR242W		0.315859	0.700184	0.308273		0.224353	0.644136		-0.3394	-0.0858	0.110325	0.115931	-0.437756	-0.773794	-0.245982	-0.118117	-0.0887376	-0.0452621	1.15469
iYOR020C-1	iYOR020C-1		0.315803	1.46202	0.614427		0.248015	0.145259		0.106178	-0.0468667	0.160801	0.0865118	-0.00272796	0.198521	0.214964	-0.16688	-0.368328	0.472762	-0.178666
iYCR073W-A	iYCR073W-A		0.315445	-0.121776	0.0502361		0.909654	1.13474		0.575227	-0.721858	-0.163439	0.418652	1.23663	-0.295482	0.685724	0.709137	-0.233157	-0.541604	0.252922
iYLR438W	iYLR438W		0.31481	-1.4327	-0.650286		-1.11878	-0.613414		-0.812604	-0.459704	-0.401039	-0.262274	-0.426901	0.114327	-0.202938	-0.492964	-0.144597	-0.589463	-0.0528486
iYNL042W	iYNL042W		0.31449		-1.06995		-0.0877656	-0.145098		-0.0614973	-0.273981	0.184564	0.0973117	-0.60534	-0.199833	-0.158054	-0.0783887	-0.384215	0.144479	0.0593459
iYMR083W	iYMR083W		0.3138	0.300534	-0.76819		0.109967	0.129069		0.00228933	0.000776394	-0.075043	0.13906	0.0193353	-0.0219874	-0.0974097	-0.0343352	0.0224959	-0.249436	-0.0206511
iSNR56	iSNR56		0.313696	0.417426	0.920288		2.06492	1.55035		0.910821	0.752838	0.940342	0.104455	0.535771	-0.628342	0.811416	0.0914033	0.255053	1.1267	0.723227
itR(ACG)J	itR(ACG)J		0.31332	0.796733	0.466446		1.04903	0.861208		0.307794	-0.00373062	0.825125	-0.299121	0.419089	0.350533	0.254388	1.29347	0.20637	0.383232	0.0108937
iYIR010W	iYIR010W		0.312866	0.786542	-0.233206		0.0283811	0.0994407		-0.0653671	-0.132819	0.283146	0.125103	-0.269583	0.0595178	-0.0286316	-0.317787	0.00014181	-0.735433	-0.133271
iYML075C	iYML075C		0.312264	-0.108088	-0.360988		0.47659	0.400582		0.0349111	0.0889233	0.516197	-0.0583813	0.10092	-0.692918	0.252706	0.449035	0.11773	0.113483	0.126053
iYNL184C	iYNL184C		0.312174	-1.34139	-0.612773		-0.309233	-0.362703		-0.392764	-0.0591747	-0.292903	-0.129044	-0.259566	-0.0393571	0.36782	0.27209	-0.057428	0.073921	-0.0234779
iYDR448W	iYDR448W		0.311639	-0.414705	-1.89704		-0.208845	-0.430022		-0.00278874	-0.0789767	-0.414455	-0.0228524	-0.302174	-0.194052	0.00325955	0.00252064	0.0552629	-0.094802	-0.0113266
iYPR009W	iYPR009W		0.31156	0.686275	0.60293		0.661252	0.429418		0.204942	-0.00276122	-0.265976	0.230005	-0.0371211	0.521678	0.48905	0.509789	0.135417	1.00741	0.30102
iYHR103W	iYHR103W		0.311417				0.308076	0.517751		0.0672434	-0.241609	0.546069	0.220623	-0.179484	0.221024	0.149606	-0.749215	-0.124948	-0.218138	-0.0077004
iYKL196C	iYKL196C		0.310935	-0.701922	-1.53352		-0.218122	0.0114641		-0.317407	3.96736e-05	-0.356842	0.137615	0.164087	0.103611	-0.237228	0.22801	0.174344	-0.176478	-0.113474
iYGL064C	iYGL064C		0.309722	-0.671411	-1.91201		-0.141901	0.054564		-0.115004	-0.172556	-0.000311064	-0.077692	-0.0446998	0.306295	-0.257808	-0.2809	0.212991	-0.378025	-0.0942739
iYLR404W	iYLR404W		0.308506	2.26339	0.565224		-0.721098	-0.454904		-0.794923	-0.313171	-0.0780737	0.432145	-0.625753	-0.553176	0.000775096	0.620676	-0.0010456	-0.214314	-0.276406
iYBR079C	iYBR079C		0.308292	-0.343543	-0.867795		-0.28974	-0.189853		-0.19119	-0.169128	-0.546394	-0.224834	0.0422449	0.566207	0.252878	-0.335978	0.264773	-0.0175371	-0.00446771
iYKL163W	iYKL163W		0.307528	0.133917	-0.361924		-0.304434	-0.183777		-0.155173	-0.361728	-0.33099	-0.0819247	-0.0804772	0.0308746	-0.0180195	-0.0136959	0.00377794	-0.543388	0.0294181
iYFR004W	iYFR004W		0.307179	2.13876	-0.696707		0.64994	0.182722		0.219296	0.373234	-0.336522	0.175803	-0.0404811	-0.30906	0.187947	0.856766	0.0349441	-0.0169968	0.387476
iYOR025W	iYOR025W		0.307063	-1.31135	-0.0873547		0.451663	0.184108		0.187166	0.298101	-0.167675	-0.128557	0.328136	-0.0655811	0.0847486	0.533787	0.304007	-0.0174521	0.0571916
iYDL228C	iYDL228C		0.306737	-0.471793	-0.631229		0.713932	0.612145		0.234873	0.220659	-0.0824454	-0.0866739	0.186616	0.251602	0.0279167	0.0749476	-0.154279	-0.00582956	0.568412
iYIL014W	iYIL014W		0.306313	1.36638	0.215331		0.643905	0.0622691		0.236923	0.165809	-8.97817e-05	0.122554	-0.105076	-0.328974	1.52803	0.108835	0.116555	0.272044	0.035485
iYGRWdelta32	iYGRWdelta32		0.306307	-0.509716	-0.322058		0.566798	0.657897		0.108061	-0.0414432	1.10606	0.822982	-0.2922	-1.29577	-0.0506927	-0.228388	-0.732652	0.106058	-0.0847069
iYGL179C-0	iYGL179C-0		0.305151	-0.771172	-1.26867		-0.385842	-0.343654		-0.22809	-0.265485	-0.0717793	-0.160427	-0.0992434	0.439211	-0.106447	0.148959	-0.117827	-0.269864	-0.450048
iYLR249W	iYLR249W		0.304768	-0.198883	-1.74635		-1.16966	-0.66111		-0.8452	-0.305548	-0.176339	0.0274964	-0.589726	-1.32069	-0.498433	-0.147389	0.718512	0.279966	-0.00475765
iYER118C	iYER118C		0.30463	1.29489	-0.345932		0.386206	0.545238		-0.0321031	-0.0151042	0.237677	-0.351271	0.0247955	0.345733	-0.0821598	0.0304004	0.311045	0.0495441	0.461767
iYMR055C	iYMR055C		0.3045	0.749857	-0.379496		-0.141697	-0.103644		-0.0084835	-0.198573	0.0935027	-0.367679	-0.104739	0.175698	-0.330919	-0.133752	0.0898978	-0.0113214	-0.052657
iYGL014W	iYGL014W		0.303821	-0.0154139	-0.252352		0.347751	0.483982		-0.0794127	-0.0757745	0.843307	4.02506e-05	-0.346607	0.294482	-0.224225	-0.00220484	-0.0406	0.58228	-0.0372431
iYPL214C	iYPL214C		0.302029	-0.234262	-1.29438		-0.395334	-0.488652		-0.108272	-0.00274874	-0.32589	-0.320007	-0.168055	0.108434	0.146178	-0.649161	0.241897	0.278332	-0.174833
iYER091C	iYER091C		0.301904	-0.300169	-0.549209		-0.0408803	-0.280099		0.260177	-0.12125	-0.185655	-0.312622	-0.0102896	0.00666082	-0.282783	-0.114672	-0.210454	0.0233953	-0.0739182
iYPL064C	iYPL064C		0.300114	-1.01334	-0.157527		-0.627632	-0.664678		-0.153552	-0.00165071	-0.198472	-0.212116	-0.0746927	-0.156664	0.151121	-1.18248	-0.302249	-0.514457	-0.513973
iYML082W	iYML082W		0.29895	1.42963	0.0549177		0.178662	-0.156143		0.175251	0.00117575	-0.118507	0.323505	-0.0568383	-1.10375	0.0567157	0.764575	0.189796	0.273105	-0.0844023
iYDR018C	iYDR018C		0.298943	-0.901104	0.334561		-0.437764	-0.291303		-0.304194	-0.392734	-0.459246	0.103112	-0.12056	-0.0207011	-0.155935	0.494964	-0.00136841	0.00405634	-0.0944303
iYLR196W	iYLR196W		0.298212	1.71129	-1.97968		0.361366	0.247539		-0.0014525	0.00066017	0.331648	-0.0192712	-0.354995	0.269845	0.14199	0.17415	0.146643	-0.438946	0.108248
itT(UGU)G1	itT(UGU)G1		0.297538	0.592832	-0.448663		0.499437	0.678859		-0.100704	-0.0515201	0.392852	-0.337521	0.474323	0.160927	0.347859	0.633514	0.267614	0.54976	0.181566
iYDR533C	iYDR533C		0.297386	0.26523	0.591193		0.497066	0.0799968		-0.0303611	0.948792	0.0564159	0.14412	-0.0912385	0.213579	0.0177763	-0.0647081	-0.399327	0.757052	-0.148418
iYDR302W	iYDR302W		0.297027		-1.60438		0.0578725	-0.350197		0.0722961	0.370116	-0.456222	0.0543055	-0.39088	0.854985	-0.0642413	-0.293297	-0.0790678	0.0417413	-0.200486
iYOL162W	iYOL162W		0.296903	-0.153248	0.0498833		-0.35787	-0.488878		-0.251619	-0.286138	-0.201787	-0.0482572	-0.397102	-0.0812854	0.496527	0.0431132	-0.286436	0.0457107	-0.171068
iYPR152C	iYPR152C		0.296424	-1.28991	0.853174		-0.384548	-0.280106		-0.289804	-0.223555	-0.41276	-0.335722	0.205028	0.0448066	0.478089	-0.0671097	0.135632	0.00180296	-0.0944227
iYKL041W	iYKL041W		0.29526	1.19202	0.244828		0.750859	0.412467		0.306219	0.456532	0.264223	0.38517	-0.0233237	-1.0959	-0.0492669	0.565649	0.538775	0.701151	0.207121
iYLR084C	iYLR084C		0.294788	-2.25175	0.0321742		0.069954	0.173161		-0.153777	0.0627695	0.274289	0.00783517	-0.226139	0.268829	-0.350005	-0.10059	-0.213245	1.99359	-0.0456924
iYDR232W	iYDR232W		0.294547	-0.705879	-1.34302		0.392816	0.44484		0.000806674	0.405138	-0.0898798	-0.340673	0.70938	-0.432688	-0.279109	0.68052	0.651653	-0.139448	0.259508
iYAR053W	iYAR053W		0.294417	0.415514	-0.585939		0.509851	0.608467		0.113373	-0.00759412	0.534953	0.340101	-0.0437059	-0.120655	0.223402	-0.478569	-0.174932	0.897262	0.0283747
iYPL267W	iYPL267W		0.294214	-0.424428	-0.155695		0.746544	0.890636		0.0876809	-0.0668611	0.17457	0.129296	-0.0615257	0.925256	0.445951	-0.309982	0.0323053	0.610354	0.498327
iYDL047W	iYDL047W		0.293743	-0.229095	0.887572		0.0307754	0.101036		-0.188598	-0.266735	-0.0692158	0.193556	-0.0147494	-0.416609	0.407668	0.482055	0.00542902	-0.0129806	0.0594802
iYDR054C	iYDR054C		0.292518	-0.438137	-1.22215		0.0334974	0.00823617		-0.0133458	0.084537	0.265861	-0.204222	-0.0698657	-0.462867	0.162521	-0.620663	-0.0456331	0.0927404	0.0240626
YPRWdelta14	YPRWdelta14		0.292117	-2.34345	0.796065		0.465118	0.447307		-0.151041	0.153055	0.158243	0.0413494	-0.115306	0.685607	1.05572	-0.503801	0.00694843	0.326585	0.136393
iYHR096C	iYHR096C		0.291519				1.07228	1.1346		0.085212	0.00588255	0.466061	0.0173634	0.170297	1.79023	0.333253	0.653311	-0.156349	-0.00298979	0.189823
iYDL178W	iYDL178W		0.291296	0.0075668	-1.90184		-0.175094	0.327259		-0.34337	-0.313659	-0.0680849	-0.0453365	-0.0188276	-0.073444	0.0324114	-0.437791	0.346932	-0.0100524	0.381833
iYJR153W-0	iYJR153W-0		0.290198	0.583996	-0.463877		-0.208826	-0.246051		0.00400139	-0.0557288	0.150245	-0.119242	-0.112625	-0.278909	-0.113542	-0.457545	0.154762	0.468188	-0.324031
iYIR035C	iYIR035C		0.289814	0.722802	0.0983835		1.47258	1.00472		1.00033	-0.0677506	0.948613	0.0409872	0.000363513	0.394248	-0.154248	0.435242	0.149103	-1.41236	0.187479
iYDR539W-0	iYDR539W-0		0.289632	-0.855405	0.222376		-0.218081	-0.0449289		-0.228526	-0.018204	0.209572	-0.201684	0.0181241	-0.521754	0.0940401	-0.602921	-0.212752	0.620774	-0.0376556
iYER062C	iYER062C		0.289596	0.231442	-1.61511		0.251602	0.226947		-0.0763337	-0.0450608	0.735319	-0.125725	0.0289073	0.626721	-0.323366	0.786693	-0.240276	-0.0542811	-0.581788
iYPL095C	iYPL095C		0.289594	-0.355357	-0.733699		0.044817	-0.0871124		-0.110173	0.474727	-0.0398908	-0.0189634	-0.0938878	-0.0929215	-0.367518	-0.0261441	0.198127	-0.480108	-0.109465
iYDR062W	iYDR062W		0.287621	0.450605	0.615215		-0.360259	-0.752664		-0.00927105	-0.00752502	-0.718142	0.0594689	-0.0878424	-0.393346	0.319564	0.261749	0.12598	0.271513	-0.355514
iYORWdelta22	iYORWdelta22		0.287372	-0.796668	0.423846		0.0469261	0.0921564		0.0203129	-0.0763922	-0.032354	-0.0551426	-0.00226675	0.515704	-0.343928	-0.0376367	-0.0193019	0.195576	-0.120713
iYML127W	iYML127W		0.286532		0.624679		-0.0289152	-0.227869		-0.0791745	0.189875	-0.323212	-0.140537	-0.215828	-0.0572836	-0.087291	-0.0015529	-0.286991	-0.108081	0.182327
iYNL186W	iYNL186W		0.286386	2.24622	-1.39817		0.419337	0.270776		0.0694994	0.43929	-0.164185	-0.0242742	-0.146363	0.202176	-0.273582	-0.0193436	0.364722	-0.0597237	0.385185
iYJL080C	iYJL080C		0.286108	-2.26011	-0.584087		-0.425584	-0.162905		-0.249474	-0.16329	-0.403942	-0.0993235	0.308588	0.168014	-0.369767	0.0152215	0.025078	0.320406	-0.248529
iYBR087W	iYBR087W		0.285618	1.00069	0.344568		0.913558	0.863487		0.215658	-0.0824641	0.833317	-0.172589	-0.364354	0.000147292	0.244071	0.0216591	-0.200056	0.192322	0.730079
iYJL052W	iYJL052W		0.285455	0.297163	0.317055		-0.70479	-0.535238		-0.408511	-0.340148	0.0516401	-0.290552	-0.146994	-0.425386	-0.142618	0.127338	0.0995393	2.15662	-0.412716
iSNR54	iSNR54		0.285181	1.08931	0.157421		1.24883	1.18642		0.514742	0.360577	0.418803	0.48292	0.791502	-0.364662	0.0274451	0.174269	-0.909093	0.446424	0.238902
iYGL225W	iYGL225W		0.284857	0.261977	0.494318		-0.0423952	-0.475167		0.0801479	-0.0871827	-0.129763	-0.0178124	-0.362986	-0.932496	0.0864195	0.633488	-0.259499	0.125389	0.0201015
iYMR149W	iYMR149W		0.284418		0.273198		-0.5116	0.130108		-0.400638	-0.719141	-0.274221	-0.187575	-0.045381	1.17631	-0.181483	-0.562732	0.0140514	-0.311181	0.045952
iYDR061W	iYDR061W		0.283744	-0.954544	0.583935		-0.558167	-0.280867		-0.323003	-0.442095	-0.125667	-0.0460275	-0.136256	-0.0365967	-0.235115	-0.0625562	-0.000607806	0.0105662	-0.232396
iYJLWtau4	iYJLWtau4		0.283679	1.36374	-0.424985		1.25652	1.40313		0.0873723	0.20687	0.673842	0.856558	-0.00859066	1.06183	0.486318	0.264554	0.232634	1.3575	0.0654914
iYGL007W-1	iYGL007W-1		0.282775	0.501966	-0.41934		0.350666	-0.102234		0.314054	-0.029581	-0.0391697	-0.179772	0.0380945	0.12218	1.11201	-0.415252	-0.148448	0.283519	-0.157745
iYOR303W	iYOR303W		0.281824	1.84843	-1.5091		0.710736	0.64465		0.114818	0.598477	-0.0128878	-0.0754467	0.407763	-0.199409	-0.103229	0.11252	0.075928	0.216388	0.484605
iYDR304C	iYDR304C		0.281803	0.452898	0.261182		-0.303649	-0.194686		-0.12086	-0.328826	-0.215853	-0.113773	0.000297165	-0.000402409	-0.079583	0.0212971	0.146642	-0.345414	-0.132469
iYOR044W	iYOR044W		0.281451	0.342457	-0.550889		-0.0823392	-0.165261		-0.000225424	0.0202105	-0.308269	-0.139074	-0.0463662	0.430462	0.0216834	-0.272782	0.275745	0.275306	-0.123572
iYHR003C	iYHR003C		0.281192	0.558972	0.669629		0.792954	0.415961		0.0335427	-0.0426435	0.379481	0.407105	-0.507177	0.318066	0.216368	1.5219	-0.802686	0.112269	0.173355
iYBRCdelta19	iYBRCdelta19		0.281088	0.39587	0.253274		0.300649	0.356485		-0.0096109	-0.0604242	-0.0855079	-0.148772	0.372038	-0.768557	0.0536017	0.851494	0.493399	-0.25847	0.40953
iYMR208W	iYMR208W		0.280659	-0.838649	-0.437556		-0.797848	-0.0931638		-0.679808	-0.6838	-0.261947	-0.152307	-0.0475839	0.0200912	-0.21796	-0.0822727	0.0663285	-0.585197	0.111297
iYBR092C	iYBR092C		0.280163	0.71948	-0.834671		0.34621	0.418878		-0.0458812	-0.00625125	0.56832	-0.0276169	0.134585	-0.0302974	0.428353	-0.187493	-0.268403	0.876815	-0.134445
iYLR376C	iYLR376C		0.280046		0.279838		-0.711306	-0.526746		-0.44548	-0.0461395	-0.608319	-0.319763	-0.41305	-0.369297	-0.505197	-0.217602	0.586696	0.566415	0.341873
iYGR280C	iYGR280C		0.27967	0.250502	-0.510522		-0.417623	-0.365466		-0.11203	-0.264036	-0.398247	-0.0464332	-0.0949463	-0.0573793	-0.134884	-0.241093	-0.0262812	-0.407526	-0.131377
iYPR144C	iYPR144C		0.279598	0.748767	-0.260323		0.291086	0.434385		-0.0740686	-0.060126	-0.0590695	-0.171498	0.0017495	0.781997	-0.0782664	0.127633	0.191085	0.0817219	0.317223
iYGRWsigma5	iYGRWsigma5		0.278979	0.403533	-0.292191		0.535154	0.616885		-0.163985	0.252369	0.420019	-0.112049	0.345303	0.27888	0.142476	0.654382	-0.0022636	0.451349	0.00486334
iYDR112W	iYDR112W		0.278196	0.0287366	-1.16006		-0.452104	-0.382596		-0.241832	-0.234818	-0.0658118	-0.219126	-0.192531	0.199162	-0.0762307	-0.285254	-0.262466	-0.312726	-0.28485
iYHL047C-0	iYHL047C-0		0.27658	0.389501	0.063043		-0.0912229	-0.122881		-0.0375442	-0.000281194	-0.324005	-0.0625036	-0.144791	-0.103152	0.124942	-0.577742	-0.129139	-0.0761787	0.198087
iYBL097W	iYBL097W		0.275604	1.26746	-0.0864296		0.340133	0.394782		0.0920613	0.11721	0.504705	-0.214405	-0.0435284	0.114965	-0.633666	-0.0674394	-0.163659	0.0277822	0.124536
iYKR060W	iYKR060W		0.274244	-0.512536	-0.304834		0.374455	0.385691		-0.0342423	0.2635	0.143047	0.194162	-0.112864	-0.823923	0.120337	-0.127088	0.347601	0.352705	0.426903
iYLR180W	iYLR180W		0.273704	0.961929	-0.388678		0.515662	0.686983		0.00437411	-0.00134996	-0.0307111	0.159773	0.254661	0.281659	-0.211932	0.547784	0.000661468	0.0692702	0.3489
iYDR472W	iYDR472W		0.273432	0.626451	0.303501		-0.084344	-0.299251		0.0789328	-0.169052	-0.138716	0.179787	-0.0922729	-0.493307	0.289345	0.0992108	0.0143873	0.560827	-0.304129
itI(AAU)I1	itI(AAU)I1		0.270535	-1.22464	0.454661		-0.0510915	-0.148382		-0.0667318	-0.0179782	-0.33881	-0.248006	0.0534253	0.712605	0.287564	-0.0303507	0.252022	0.397779	-0.170421
iYCR105W	iYCR105W		0.27002	0.119884	0.740376		-0.54715	-0.250572		-0.407096	-0.200078	0.261335	-0.001637	-0.439745	-0.0933292	-0.256869	-0.684293	0.0362813	0.495599	-0.291174
iYNL149C	iYNL149C		0.269288	0.920345	-0.702729		0.354986	0.785333		-0.359905	-0.550669	0.835908	-0.113543	-0.0566677	1.01338	0.137303	0.820139	-0.448335	0.376024	0.00635921
iYNL231C	iYNL231C		0.268406	-0.793415	0.131371		0.762181	0.950795		0.0282579	-0.00705986	1.37996	-0.326078	-0.183273	0.0808519	-0.15249	-0.0988711	-0.334288	-0.162621	0.334837
iYER179W	iYER179W		0.268266	-0.261733	0.186768		-0.333327	-0.474211		-0.184549	-0.186067	-0.649677	-0.011823	-0.162571	0.127099	-0.0415451	0.439204	-0.588174	-0.0733489	-0.0312474
iYOL007C	iYOL007C		0.26713	-0.496111	-1.1747		0.281055	0.0831774		0.115604	0.126038	-0.0681993	0.0396179	-0.139232	0.591995	-0.299756	0.313666	-0.00991825	0.459924	-0.0888746
iYLR031W	iYLR031W		0.266817	1.26638	0.645735		0.306757	-0.70903		-0.161826	1.6306	0.0173537	-0.188367	-0.293462	-0.711103	0.0814757	0.843452	0.37437	0.662125	-0.486216
iYOR223W	iYOR223W		0.265713	0.30106	0.846077		0.398237	0.149842		0.106975	0.0272529	-0.285559	0.0392312	-0.148899	0.527943	0.374276	0.271284	0.0404374	-0.370057	0.213083
iYCR083W	iYCR083W		0.265454	2.01818	0.793018		0.123371	0.310103		-0.00451544	-0.254491	-0.328304	-0.0303864	-0.0398492	-0.324485	-0.162669	0.0313496	0.127332	0.287855	0.694537
iYPR105C	iYPR105C		0.264853	0.045246	0.850332		-0.206486	0.0659003		-0.147518	-0.23064	-0.0303147	0.0618032	-0.0528033	-0.145366	-0.150292	-0.430749	0.292833	-0.0286859	-0.0113554
iYIL078W	iYIL078W		0.264299	-0.0835667	0.422799		-0.67322	-0.0865905		-0.594758	-0.498648	-0.000864996	-0.277608	-0.355293	-0.103953	-0.275971	-0.321319	0.588558	0.439247	0.226075
iYOR393W	iYOR393W		0.263697	0.713727	0.264531		0.34325	0.559834		-0.0717269	-0.0497689	0.242029	0.30448	0.174576	0.541192	0.0356195	-0.0146947	-0.213282	0.233972	-0.156657
iYBR187W	iYBR187W		0.263505	0.0907059	0.728514		-0.0470504	-0.102732		-0.0492555	-0.0167584	-0.250857	-0.668161	0.122921	-0.399673	0.206015	-0.132057	0.0139526	0.0785299	0.483708
itP(UGG)O1	itP(UGG)O1		0.263299	0.422786	-0.132525		0.3437	0.604407		0.136383	-0.400364	0.000947684	-0.18147	0.276984	-0.0160976	-0.432343	0.424111	-0.0599654	-0.834593	0.571363
iYEL002C	iYEL002C		0.263288	-0.0101611	-0.83107		0.0700345	0.372984		-0.147996	-0.0673564	0.149055	-0.104433	0.226616	-0.217282	-0.0992337	-0.127903	0.315743	0.208121	0.147659
iYLR435W	iYLR435W		0.263038	0.288848	-1.49644		-0.105777	-0.177793		-0.0496131	-0.154606	-0.262671	-0.252058	-0.226435	0.771696	0.0387445	-0.121607	0.151241	0.0625079	-0.043006
iYOR326W	iYOR326W		0.262715	1.02548	-0.434122		-0.679425	-0.544902		-0.306762	-0.00896386	-0.257318	-0.407995	-0.000762334	0.275131	-0.51874	-0.437869	0.0372771	-0.079201	-0.409643
iYFR055W-0	iYFR055W-0		0.262312	0.342906	0.209041		0.320507	-0.0605077		0.0300294	0.47565	-0.00813512	-0.0160299	-0.155669	0.0150373	0.364978	0.0379925	0.287502	0.167392	-0.104421
iYKR045C	iYKR045C		0.261692	-0.839503	-1.43771		-0.339606	-0.475199		-0.223967	-0.147186	-0.610898	-0.166471	-0.0597936	0.0194358	-0.0816171	0.83477	0.0566362	-0.380589	-0.0663919
iYFR054C-0	iYFR054C-0		0.261569	0.31655	-1.05807		0.066683	0.178444		-0.12586	-0.2231	0.115886	0.0941957	-0.0714539	0.608693	-0.215848	0.421825	-0.13974	-0.00348035	-0.207574
iYAR023C	iYAR023C		0.261564	1.10405	0.318784		-0.0404525	-0.00364926		0.0194759	0.0724004	-0.146543	0.0498168	0.525809	-0.907561	-0.0655021	0.0742751	-0.0138669	0.587618	-0.187096
iYPR024W	iYPR024W		0.260562	-0.345954	-0.0615377		0.454132	0.263823		0.330001	0.0210085	-0.115669	0.172282	0.00490504	0.567189	-0.045958	-0.0770412	0.0375655	-0.00653108	-0.0290293
iYER030W	iYER030W		0.259674	0.9839	0.556946		0.157532	-0.183754		-0.046208	-0.0679707	-0.075137	-0.0515103	-0.114959	0.0139826	0.391404	1.10235	0.113697	0.186332	-0.19446
iYEL050C	iYEL050C		0.258889	0.827437	-1.71866		0.748314	0.359655		0.341859	0.47272	-0.0901839	-0.172959	0.201991	-0.374121	0.0263703	0.389362	0.0504366	0.00527537	0.490943
iYDR115W	iYDR115W		0.256995	0.0453231	-0.730631		0.168813	0.226624		-0.0186773	-0.254472	-0.359982	0.00663497	-0.190232	-0.311874	0.0660965	0.204328	0.0119214	-0.0175592	0.721493
iCEN4	iCEN4		0.256588	-1.13062	-1.79044		1.35831	0.986857		0.495228	0.347471	0.647226	0.244433	0.590746	-1.56748	-0.0927219	1.59576	-1.10542	0.00786975	0.570224
iYGR206W	iYGR206W		0.256584	1.57892	0.371632		-0.630082	-0.666424		-0.177226	-0.0492562	-0.320919	-0.166984	-0.220871	0.372461	-0.340541	-0.531127	0.0442521	0.107805	-0.54831
itW(CCA)K-0	itW(CCA)K-0		0.256001	0.66189	0.0875843		1.60267	1.18379		0.432478	0.701676	1.33707	-0.139244	0.26281	0.019614	0.248413	0.536706	-1.09398	0.493252	0.259386
iYMR315W	iYMR315W		0.255879	0.336654	0.512114		-0.518865	-0.414975		-0.312325	0.0026861	0.0160249	-0.441544	-0.0174125	-0.969444	-0.256346	-0.189772	0.0598441	-0.475097	-0.00981692
iYDR541C-1	iYDR541C-1		0.255595	0.0592696	0.287731		-0.380149	-0.147154		-0.207046	-0.411164	-0.149823	0.0705939	-0.121312	-0.269183	-0.109974	-0.151419	0.0086435	-0.209457	-0.0600691
iYBL043W	iYBL043W		0.255245	-0.168567	-0.206601		0.703194	0.806047		0.107432	-0.0222758	0.575708	-0.43652	0.424565	0.283734	0.230211	0.223603	-0.288301	0.546403	0.328097
iYHR029C	iYHR029C		0.254333	-2.80072	-0.380033		-0.423206	-0.677504		-0.545392	0.625345	-0.287232	-0.116065	-0.603142	-0.0767104	-0.234454	0.129712	-0.0370237	-0.0940494	-0.147662
iYPL178W	iYPL178W		0.253458	1.73775	0.570274		-0.169483	0.336055		-0.42061	-0.138637	-0.0990775	0.00882246	-0.162017	0.228658	-0.702002	0.0210407	0.127775	0.103786	0.418455
iYER043C	iYER043C		0.253389	-0.0794586	-0.936201		0.295624	0.480179		-0.104549	-0.0711351	0.657457	-0.205478	0.244164	-0.400288	0.0694929	0.283374	0.0268006	-0.0104478	0.0131332
iYERCtau3	iYERCtau3		0.253181	1.06869	0.251402		-0.0309439	0.170631		-0.00743762	-0.0860573	-0.00939703	0.00972639	0.119768	-0.558716	-0.0406094	-0.660205	0.0712856	0.185911	0.166088
iYGL160W	iYGL160W		0.252155	0.463909	0.706388		0.268024	0.21717		0.0706799	-0.0127764	0.431503	-0.317185	-0.0213439	0.413509	-0.0267659	0.00821766	0.235579	-0.421308	-0.126345
iYGR260W	iYGR260W		0.250616	0.485197	-1.06235		0.13783	0.196722		-0.287942	-0.183132	-0.348807	0.0549471	-0.154982	-0.419287	0.623938	0.496865	-0.0392979	-0.968058	0.656705
iYER088C	iYER088C		0.249627	-0.347978	0.521161		0.198244	0.00872004		-0.034379	-0.0418911	0.0786048	-0.126524	0.0813014	0.0483372	0.335046	0.618957	-0.22579	-0.469132	-0.151082
iYFR052W	iYFR052W		0.248728	-0.721921	0.529671		-0.67931	-0.790061		-0.175881	-0.381114	-0.576374	-0.00358457	-0.516954	-0.820425	0.00103145	0.102278	0.604175	0.417842	-0.0275988
iYPL015C	iYPL015C		0.248691	0.906649	-1.02363		0.0310401	0.0837868		-0.403304	-0.0116849	0.619103	-0.11574	-0.147124	-0.087304	0.591861	0.140033	-0.401159	-0.198472	-0.267074
iYDL169C	iYDL169C		0.248219	-0.76412	0.603254		0.317834	0.150314		-0.286782	1.19529	0.283968	-0.183763	-0.0301947	0.410584	-0.0359851	-0.816279	-0.105482	0.0310555	-0.14622
iYFL049W	iYFL049W		0.247387	-1.15848	-0.926104		-0.261103	-0.214428		-0.161307	-0.155081	-0.563363	0.0363005	-0.100624	0.18096	-0.184966	0.00123384	-0.336157	0.0556932	0.0961467
iYMRWdelta16	iYMRWdelta16		0.247137	1.2637	-0.432389		0.337607	0.933713		-0.41866	-0.0482193	0.858824	0.0811934	-0.399154	0.668481	0.0506303	-0.740513	0.396254	0.318928	0.340052
iYPL149W	iYPL149W		0.247122	1.43159	0.449674		-0.0690425	0.130284		-0.0357625	-0.0389773	-0.007116	0.507239	-0.232024	-0.0878633	-0.356859	-0.886637	-0.316702	-0.25821	-0.0871143
iYGR231C	iYGR231C		0.246948	-0.669756	-3.38026		0.289877	0.108291		-0.164102	0.335389	-0.0947218	0.111596	-0.0592014	0.00992113	0.38079	0.395722	0.0588105	0.101574	0.0379392
iYDR150W	iYDR150W		0.24673	1.94532	-0.224566		0.2086	0.395667		0.124503	0.137839	-0.262195	-0.0486489	0.272689	0.200666	0.0597836	-1.35294	-0.437659	1.43493	0.377861
iYAL062W	iYAL062W		0.246558	-0.594041	0.155982		0.277365	0.281869		-0.0572441	0.0989229	-0.00172745	0.0580231	0.0199209	0.278148	-0.0606031	0.291373	0.113928	-0.308736	0.0642414
itD(GUC)J1	itD(GUC)J1		0.246207	0.59998	-1.09184		0.334186	0.186435		-0.0454873	0.0411821	0.14365	-0.17223	0.00688812	0.367289	-0.0273637	0.92764	0.0152239	0.379559	-0.0213465
iYBR162C	iYBR162C		0.244658	-0.0694107	-1.07747		0.342601	-0.375904		0.309186	0.262645	-0.0676652	-0.172163	0.115068	-1.05143	0.747608	0.613125	-0.163227	0.328972	-0.157069
iYMR107W	iYMR107W		0.243492	-1.28296	-0.0469869		0.180677	0.187651		-0.0729958	-0.158811	0.627334	-0.0454722	-0.103978	-0.0884063	0.109651	0.233914	-0.27672	-0.330398	-0.241515
iYOR147W	iYOR147W		0.242382	-0.493403	-0.147496		-0.101241	-0.171456		-0.1789	1.14604	-0.774333	0.667492	-0.0260669	-0.982331	-0.991619	-0.647398	0.195283	0.735519	0.119853
iYER035W	iYER035W		0.242263	-0.158339	-0.966133		0.289956	0.117405		-0.0451519	-0.000497469	-0.0899281	-0.324461	0.115639	0.369105	0.393792	0.706127	0.108276	-0.0694852	0.105345
iYPL228W	iYPL228W		0.242114	1.13818	-0.240095		0.479337	0.773086		-0.228299	0.322284	-0.457993	-0.155747	0.102186	0.741852	1.00974	-1.49957	-0.265482	1.37493	1.05377
iYMR203W	iYMR203W		0.241973	-0.0584699	-0.62073		-0.113635	-0.433662		0.0203326	-0.0975959	-0.169494	-0.11819	-0.410057	0.176792	0.0584474	0.208468	-0.0115844	0.114953	-0.182029
iYHR127W	iYHR127W		0.24162				1.00243	0.313383		0.310078	1.3536	0.380462	-0.0234992	-0.00499715	-0.161998	-0.0677445	-0.0523871	0.0294674	0.0683275	0.0196105
iYDR541C-0	iYDR541C-0		0.240308	-0.832412	-0.10766		0.0371915	0.147519		-0.125857	-0.327825	-0.0675608	0.0689137	-0.296583	0.848206	0.242169	-0.202002	-0.163201	0.264929	0.0342164
iYNL208W	iYNL208W		0.239951	1.62833	-0.522388		-0.00223036	0.0292284		0.0159638	-0.206439	-0.000763373	0.0185607	-0.0943001	-0.000194777	-0.503425	0.419619	0.0958417	-0.106881	-0.0432721
iYJR031C	iYJR031C		0.239482		-0.329706		-0.842649	-0.654396		-0.56713	-0.33513	-0.366442	-0.272026	-0.283286	-0.47697	0.00631727	-0.0485254	-0.295226	-0.615167	-0.0293118
itR(ACG)L	itR(ACG)L		0.239397	0.354783	-0.686189		0.916468	0.836296		0.227467	0.146754	0.280499	0.139809	0.57477	0.479086	0.0334756	1.2294	0.302117	0.784574	-0.0802507
iYGR135W	iYGR135W		0.238713	-0.951972	0.821828		-0.418631	-0.573447		-0.354585	0.112544	-0.355272	-0.276437	-0.149604	-0.22798	-0.0168975	0.454117	-0.0496419	-0.246873	-0.157118
iYLR230W	iYLR230W		0.238432	-0.0752903	-0.0556319		0.265484	0.171948		0.00444127	0.395286	-0.1144	0.025165	0.098657	-0.0833296	-0.326589	0.341686	0.644789	-0.0171374	0.0385223
iYGR203W	iYGR203W		0.238015	-1.44935	-1.29276		-0.0180961	-0.156815		-0.165497	-0.000798363	-0.0130897	-0.164368	-0.175923	0.0570297	0.27403	0.188799	-0.214034	-0.621553	-0.0473589
iYKL008C	iYKL008C		0.237266	0.914923	-2.22202		-0.0610469	0.000755113		-0.0509949	-0.0632258	0.157379	-0.363857	0.000613015	0.132594	-0.20819	-0.355131	-0.304824	-0.487306	-6.13591e-05
iYJR130C	iYJR130C		0.23701	0.112227	-0.171766		0.177814	0.0963469		-0.0580692	-0.0711415	0.242559	0.0193801	-0.0905634	-0.37898	0.401864	0.264546	0.199998	0.0195819	-0.0504142
iYDR329C	iYDR329C		0.236941	1.35454	0.640073		-0.609723	-0.563972		-0.313658	-0.36422	-0.291159	-0.345732	0.293295	-0.266255	0.595303	0.121935	0.0841232	-0.481392	-0.516017
iYBR094W	iYBR094W		0.236924	-0.6878	-0.0223578		-0.0615499	0.265187		-0.427185	-0.0693833	0.183919	0.0592512	-0.314415	0.0303738	0.159887	-0.416072	-0.0695926	-0.0277324	0.265499
iYOL135C	iYOL135C		0.236588	0.400027	-0.361717		-1.07697	-0.20059		-1.19644	-0.0233583	-0.485353	0.164657	-0.228264	0.397415	-0.394217	-0.701001	0.00162126	-0.9227	-0.0473539
iYGR205W	iYGR205W		0.236286	0.370323	-0.167582		-0.618532	-0.883852		-0.173439	-0.200573	-0.385672	-0.0173211	-0.401859	0.425678	0.0877135	-0.109768	-0.431867	-0.0311581	-0.701838
iYDR261C-0	iYDR261C-0		0.235298	0.76065	-0.39667		-0.131861	-0.492924		-0.274626	-0.309303	-0.207669	-0.0311982	-0.36252	0.70084	1.75326	0.0635829	-0.327408	0.238489	-0.47638
iYKR057W	iYKR057W		0.235074	-0.888775	0.785049		0.549129	0.76904		0.115957	0.00942443	0.266712	0.355927	0.387029	-0.391909	-0.22781	0.322934	0.283123	0.0651774	0.140628
iYPR002C-A	iYPR002C-A		0.233434	0.150322	-0.0867231		0.308051	0.0580186		0.0173651	0.362608	-0.504826	-0.21314	-0.0475918	0.91274	0.259955	-0.068117	0.194977	0.660153	0.231868
iYOR240W	iYOR240W		0.232953	0.453271	0.727527		0.0127921	-0.223484		0.212614	-0.213617	-0.352143	-0.00950301	-0.00921037	0.0777531	0.227279	-0.0146095	0.0272585	-0.0149732	-0.141274
iYPR061C	iYPR061C		0.232841	-1.28396	-0.985183		-0.565727	-0.295097		-0.249874	-0.460515	-0.100218	0.320388	-0.188897	-0.83709	-0.181107	-0.26069	-0.00943865	-0.729253	-0.228255
iYDL212W	iYDL212W		0.232677	0.947391	-0.465969		0.0246082	-0.288336		-0.00103585	-0.0424458	-0.25562	-0.230755	-0.282918	0.242583	0.64024	-0.0882884	0.0439043	0.0448484	0.0309965
iYHR047C-2	iYHR047C-2		0.231846	-0.172932	0.728764		-0.243914	-0.351506		-0.243622	0.187434	-0.119298	-0.36106	-0.20604	0.150046	-0.0484721	-0.0967123	0.133124	-0.43167	-0.106325
iYPL106C	iYPL106C		0.231266	1.08796	-2.07221		0.526897	0.642925		-0.0110039	0.285904	0.619677	0.277202	-0.183217	-0.048637	-0.312446	-0.20388	0.160189	-0.298343	0.11255
iYBR061C	iYBR061C		0.230479	-0.849082	-0.923638		0.104496	-0.338617		0.464544	-0.0467712	-0.00778931	-0.278124	-0.023118	-0.745907	-0.0984507	-0.155888	-0.135679	0.0795193	-0.0689108
iYBL055C	iYBL055C		0.229557	-0.489585	0.332009		0.220615	0.454219		-0.134747	-0.118349	1.05604	-0.229085	0.0448742	-0.0360366	0.0771802	-0.283854	-0.28883	0.000541919	-0.263824
iYDR306C	iYDR306C		0.22819	0.961589	-0.585751		1.03717	0.864806		0.341273	0.493804	0.0413579	-0.276449	0.602264	-0.017574	-0.117476	0.820546	0.624239	-0.525855	0.597106
iYDR182W	iYDR182W		0.227483	-1.07547	0.345923		0.520617	0.6807		0.0481742	-0.0527819	0.0797081	0.452228	0.370276	0.0957276	0.150568	0.36961	0.0267346	-0.103242	-0.0104027
iYFL067W	iYFL067W		0.225744	-0.872505	0.769705		-0.573482	-0.679679		-0.205052	-0.553441	-0.534938	-0.268712	-0.156032	-0.061835	0.505911	0.233698	-0.210644	-0.411972	-0.17993
iYDL048C-1	iYDL048C-1		0.225239	0.472998	-0.699014		0.804974	0.893389		-0.11916	-0.0159196	0.916114	-0.0739867	0.27753	0.486007	0.716211	0.818195	0.103978	-0.226655	-0.108079
iYKL143W	iYKL143W		0.224999	1.61483	-0.585268		0.624695	0.208934		-0.0106994	1.12928	0.329157	0.00258616	-0.0525311	-0.688628	-0.00757966	-0.0131271	0.172704	-0.179411	0.112936
iYFL037W	iYFL037W		0.223898	0.753889	0.413588		0.0300114	0.0305983		-0.117081	-0.183897	0.0759868	-0.0390872	-0.0392348	0.197536	-0.0339335	0.561486	-0.0191988	0.00354928	-0.164075
iYLR065C	iYLR065C		0.223842	0.0815426	0.0904968		-0.602763	-0.751339		-0.246046	-0.106905	-0.501673	-0.209787	-0.119358	0.0479782	0.00321766	-0.0379142	-0.537337	-0.690118	-0.375242
iYLR105C	iYLR105C		0.223325	0.753266	-1.53549		1.42126	1.10102		0.754801	0.745623	0.375661	0.0491476	0.650018	-0.811914	-0.255721	-0.0324427	-0.231714	0.911984	0.686289
iYMR256C	iYMR256C		0.223277	0.955248	-2.09451		-0.267419	-0.279139		-0.0328385	-0.144407	0.22346	-0.119702	-0.147589	-0.00898562	-0.405342	-0.245867	-0.315917	-0.00941366	-0.435275
iYLR372W	iYLR372W		0.223274	0.0845005	-0.883912		0.00925479	-0.0983989		0.0494965	-0.108007	-0.0742269	0.03335	-0.390658	-0.508562	0.376056	-0.673106	0.0390714	-0.065927	0.268854
iYDR365C	iYDR365C		0.222922	0.00569583	0.604848		0.00319888	0.0654715		-0.0413104	-0.0903665	-0.0202211	-0.24719	0.11519	-0.197364	0.217766	-0.342372	-0.0179714	-0.13767	0.127909
iYDR363W-A	iYDR363W-A		0.222338	-1.31028	0.620076		0.415999	-0.116615		0.370323	0.411919	0.109686	-0.559329	0.194272	-0.0700389	0.397026	-0.283963	-0.0469697	0.510882	-0.0917298
iYBR090C	iYBR090C		0.222132	0.795432	0.60798		-1.24261	-0.915364		-0.569242	-0.394764	-0.570696	-0.07793	-0.124339	-0.10115	-0.3164	-0.589271	-0.0997731	-0.688823	-0.623373
iYER178W	iYER178W		0.219904	-0.0821044	0.263499		-0.194815	-0.0333504		-0.141413	-0.22366	0.0849787	0.355049	0.085486	-0.285917	0.0011302	-0.234618	-0.63496	0.411669	-0.42843
iYDL140C	iYDL140C		0.219709	0.433953	0.187653		-0.0523157	-0.158436		0.00103736	-0.0467074	-0.0105746	-0.110788	0.194966	-1.16832	0.465522	-0.049504	0.0582845	0.178863	-0.0210189
iYER026C	iYER026C		0.219512	-0.76933	0.403795		-0.398299	-0.367451		-0.153784	-0.156306	0.250822	-0.23738	0.00248218	-0.346504	-0.239186	-0.0200968	0.00518509	-0.154477	-0.528265
itV(AAC)J	itV(AAC)J		0.219246	0.333462	0.593944		0.158442	0.318957		0.000401735	-0.000497845	0.00570452	-0.109434	0.441198	0.254232	-0.0385462	-0.085992	0.125947	0.00767431	-0.113511
iYOR051C	iYOR051C		0.218291	-0.281914	-0.745953		0.778022	0.461243		0.218418	0.497272	0.0789057	0.180766	-0.095699	-0.0349053	0.602489	-0.266129	0.360453	0.0321035	0.307505
iYFR055W-1	iYFR055W-1		0.218235	0.629991	0.278669		0.000545082	-0.0708876		-0.205897	0.187927	-0.118427	-0.0674842	-0.147222	-0.298434	0.0293341	0.179599	0.0280928	-0.0757843	0.14554
iYDR383C	iYDR383C		0.217862	1.10174	-1.56398		0.186348	0.413131		-0.127227	-0.0919365	-0.217992	-0.146404	-0.0603096	0.28192	0.149619	-0.397333	0.0797293	-0.287833	0.642924
iYGL082W	iYGL082W		0.216518	0.792141	-0.105385		-0.17994	-0.0854907		-0.262105	-0.182205	-0.136738	0.217044	-0.262068	-0.00201061	-0.225958	0.390036	-0.107863	-0.371714	-0.0621501
iYER186C	iYER186C		0.216168	1.15278	0.483827		-0.87123	-1.06992		-0.250584	-0.265007	-0.208718	-0.3426	-0.245932	-0.841486	0.129457	-0.178872	-0.439019	-0.00951531	-0.54345
iCEN6	iCEN6		0.216135	-0.659674	-0.874521		0.784988	0.660717		0.415565	0.318376	-0.100646	0.319894	0.20902	-0.0881267	-0.415545	0.151334	0.270073	0.371513	0.383961
iYDR377W	iYDR377W		0.21586	-1.76531	-1.42243		0.197372	0.528059		0.00430435	0.0349082	0.147893	-0.069026	0.454148	0.496062	-0.0326812	-1.1702	-0.964904	-0.0577962	0.0348967
iYKL017C	iYKL017C		0.214395	0.552752	-1.83808		-0.192978	-0.326616		-0.0229563	-0.0356109	-0.107906	0.29958	-0.405261	-0.860683	0.0046905	-0.364789	-0.0744606	-0.232593	-0.0547984
iYEL006W	iYEL006W		0.214308	-2.64191	0.638117		0.68008	0.385869		0.166662	0.24288	0.085572	0.031136	0.00699566	0.208919	0.637617	0.20867	0.139492	0.325551	0.171866
iYFL041W	iYFL041W		0.214281	-0.070629	-0.269585		-0.196391	-0.419298		-0.0618754	0.0583423	-0.0283685	-0.105342	-0.125172	-0.292813	0.142021	-0.136712	-0.289922	-0.00755825	-0.338768
iYNL131W	iYNL131W		0.214156	0.945	0.142206		-0.194348	-0.247958		-0.197303	-0.29372	-0.0484109	-0.13617	-0.429744	0.516581	0.33446	-0.0399096	-0.0575113	0.373931	-0.126824
iYDR073W	iYDR073W		0.213207	0.6043	-0.584009		-0.466127	-0.151353		-0.336365	-0.279534	0.640744	-0.439937	-0.182624	0.066451	-0.518121	-0.424357	-0.408031	-0.0183551	-0.366571
iYLL025W	iYLL025W		0.211652	0.0431157	-1.08211		0.147621	-0.156761		0.0668834	-0.112325	-0.100355	-0.157437	-0.0471152	0.306716	-0.0774844	1.02893	-0.125702	-0.180141	-0.184136
iYPL232W	iYPL232W		0.211599	-0.913087	-1.03395		0.296913	0.23287		0.028783	-0.0253991	-0.279809	-0.158785	0.379229	0.35155	0.330058	0.486458	0.106373	-1.15268	0.0847924
iYER114C	iYER114C		0.210848	0.158032	-0.577005		0.274088	0.209525		-0.0873756	-0.0663771	-3.66445e-06	0.180733	-0.131473	0.344469	-0.116469	0.925633	-0.00122631	-0.0321242	-0.00995756
iYJR101W	iYJR101W		0.210709	-0.161901	0.149401		0.93522	0.656352		0.399305	0.706802	0.0433427	0.0736516	0.299567	-0.610879	0.0263821	-0.150588	0.321106	0.450349	0.539647
iYGL155W	iYGL155W		0.210161	1.18691	-0.33632		0.606897	0.93726		-0.219005	-0.0116837	1.37253	0.404434	-0.257608	-0.259022	0.0584689	0.0146635	-0.242542	0.0912869	-0.067044
iYDR100W	iYDR100W		0.209805	-0.751636	-1.10389		-0.232065	-0.138041		0.178193	-0.204434	-0.406114	0.136391	-0.0195801	-1.94552	-0.0528325	-0.757917	0.900254	-0.196596	0.505732
iYPL020C	iYPL020C		0.209391	-0.566751	-0.848992		-0.0233012	0.245346		0.0334176	-0.325157	0.173396	0.112393	-0.0476006	-0.132682	-0.000682874	-0.737444	0.361169	-0.124321	-0.00605637
iYOR267C	iYOR267C		0.208566	-0.849672	-0.393086		-0.166954	-0.264293		-0.0558096	-0.0840524	-0.0352471	-0.0498342	0.00047803	-0.280572	0.0686041	0.0698681	-0.0110934	-0.540593	-0.310387
iYDRWdelta31	iYDRWdelta31		0.208145	-0.414776	-0.92873		0.343285	0.607312		-0.0402942	-0.109076	0.415577	-0.0368103	-0.0403648	0.236139	-0.0722979	-0.490634	-0.479697	0.326022	0.329409
iYPL262W	iYPL262W		0.207875	-0.61963	0.671871		-1.02114	-0.934742		-0.258349	-0.139946	-0.678822	-0.182627	-0.316344	-0.487475	-0.749421	-0.785045	-0.00217694	-0.98287	-0.193846
iYML076C	iYML076C		0.207467	1.56786	-0.24332		0.0846976	0.26504		-0.229637	-0.0292206	-0.0132104	-0.385636	-0.190144	1.48629	-0.176287	-0.106866	0.280413	0.000311012	0.132817
iYAL044C	iYAL044C		0.207086	0.763171	-0.174477		0.601513	0.55701		0.135689	0.0129346	0.00432304	-0.0656859	0.0791296	0.125434	-0.22381	0.75783	0.150734	-1.22529	0.515254
iYGR157W	iYGR157W		0.206645	-2.01102	-0.280032		-0.0256267	-0.142762		-0.018709	0.009339	-0.29708	0.0200232	-0.127577	0.482186	-0.0812609	0.0657184	0.131512	0.0588102	-0.157184
iYBR053C-0	iYBR053C-0		0.206504	-0.822535	-1.7729		-0.314354	-0.55805		-0.22264	0.0275783	-0.147342	-0.154302	-0.434162	0.00794551	-0.112996	0.232675	-0.528229	0.181015	-0.199712
itM(CAU)E	itM(CAU)E		0.205493	0.520765	-1.28142		-0.05378	-0.127975		0.00439626	0.169882	-0.108641	-0.397898	-0.109898	0.489649	-0.725866	0.0464521	0.289779	0.146179	-0.0155567
iYFL020C	iYFL020C		0.204984	0.600871	-0.0506214		0.0241016	0.140054		-0.127416	-0.221292	-0.010826	-0.0680356	-0.139994	0.539903	-0.0774698	0.147219	0.0979371	0.0438778	0.0275596
itK(UUU)G1	itK(UUU)G1		0.204566	0.575364	0.510125		0.743745	0.996664		-0.0316034	0.362909	1.04061	0.105105	0.27964	-0.421023	-0.102318	-0.0195358	0.306327	0.973586	0.0588339
iYGR155W	iYGR155W		0.204396	-1.66098	0.191829		0.676201	0.254284		0.378723	0.431585	0.295197	0.00245669	-0.0604036	-0.0414657	0.0547086	-0.0834406	0.0364091	0.214944	-0.00100262
iYEL027W	iYEL027W		0.204258	-0.259295	-0.398862		0.390614	0.0970846		0.347422	0.314798	-0.0350905	-0.0687614	0.15983	-0.330042	0.0707354	-0.394603	0.129898	0.447914	0.0325705
iYER089C	iYER089C		0.203685	-0.19255	-1.39492		-0.169976	-0.471126		-0.0493574	0.123393	-0.0659829	-0.532561	-0.0158846	0.344416	0.239001	-0.196997	-0.466841	0.224652	-0.338845
iYJR126C	iYJR126C		0.203483	0.805784	-2.23634		-0.239437	0.214423		-0.479824	-0.130297	0.394909	0.0152969	-0.191055	-0.161831	-0.0603762	-0.442533	0.160325	-0.44219	-0.00594459
iYKL032C	iYKL032C		0.203316	-0.683172	-0.026284		0.108238	-0.034892		-0.11592	-0.0411497	0.166726	0.00740923	-0.256407	0.104734	0.0390356	0.493494	-0.296031	-0.648408	-0.11275
iYDR127W	iYDR127W		0.202584	0.278558	0.426479		-0.322515	-0.33618		-0.153393	0.425819	-0.392253	-0.405412	0.251102	-1.00383	-0.0250044	-0.802002	0.236494	-0.954321	0.183348
iYERCdelta24	iYERCdelta24		0.202243	-0.0176583	-0.45143		0.485482	0.523817		-0.0115593	-0.00588573	0.293239	0.246427	-0.0611554	0.441862	0.506581	-0.0660466	0.190161	0.902923	-0.0223881
iYGR258C-0	iYGR258C-0		0.202124	-0.858521	-0.0717103		0.522982	0.650927		-0.00444803	-0.0306942	0.592261	-0.0156435	0.308542	-0.0038548	0.143021	0.43523	0.0216096	-0.220032	-0.0413316
iYKR089C	iYKR089C		0.201689	-0.433211	0.502472		0.198367	0.443786		-0.13614	-0.0143575	0.696405	-0.0021758	-0.0399517	0.454132	-0.157971	-0.334024	-0.019922	-0.0104799	-0.270666
iYLR407W	iYLR407W		0.201662	0.828188	0.833274		-0.442401	-0.622453		-0.0241649	-0.311088	-0.226576	-0.259078	0.00139888	0.203448	-0.186194	0.467613	0.0593802	-0.162927	-0.628809
iYGL201C	iYGL201C		0.201357	0.742493	0.722736		0.0914917	0.1743		-0.0608983	-0.000790943	0.331549	-0.0838457	0.235586	-1.00281	0.0168201	0.160937	0.0316984	1.23441	0.00339226
iYER180C	iYER180C		0.201305	0.813019	-0.0203893		0.5886	0.625115		0.0926659	0.0939053	0.0339721	-0.0265394	0.422026	0.219969	0.00871993	0.514674	-0.135279	0.581358	0.248318
iYFL005W	iYFL005W		0.201094	0.255297	0.0985089		1.84328	0.073226		1.22344	2.40938	0.117401	0.429318	0.00342435	-0.755219	0.208527	-0.489075	0.0352759	-0.0254825	-0.217678
iYJR056C	iYJR056C		0.200835	0.0773366	-0.272618		0.305953	0.569544		0.03591	0.0105848	0.0538348	-0.046534	0.339552	-1.00763	-0.0561461	-0.0843113	0.771291	-0.230259	0.566542
iYKL151C	iYKL151C		0.200218	-0.318659	-0.25746		-0.818453	-0.789604		-0.261273	-0.248635	-0.522077	-0.247088	-0.0224036	-0.940809	-0.382268	-0.0152522	-0.395522	0.195057	-0.145883
iYPL280W	iYPL280W		0.199456	0.00877675	0.126648		-0.286418	-0.151991		-0.207232	-0.239612	-0.0228122	-0.0726476	0.0210186	0.518902	-0.0662066	-0.0135734	0.000710929	-0.37495	-0.450078
iYOR376W-0	iYOR376W-0		0.197662	-0.343498	-0.997706		-0.210257	-0.396672		-0.231181	-0.00625212	-0.0241717	-0.262496	-0.314265	-0.0530585	0.115304	0.290169	-0.165346	-0.799205	-0.12512
iYGR054W	iYGR054W		0.197405	-0.0322624	-1.56513		1.08197	0.886192		0.338844	0.32492	0.829372	-0.00913753	0.317971	0.342831	0.701127	-0.118027	0.0429345	0.0759599	-0.0735723
iYPR130C	iYPR130C		0.197182	-2.32502	0.636497		-0.506837	-0.194062		-0.169051	-0.21831	-0.0993394	-0.0580769	-0.0012204	-0.0110185	-0.38131	-0.923683	0.120928	-1.25083	-0.258325
iYPL059W	iYPL059W		0.197076	0.461791	0.677606		-0.267956	-0.126673		-0.105069	-0.0971252	-0.173513	-0.0288757	-0.0298315	0.0733009	-0.382737	-0.37727	0.00726986	-0.334453	-0.12948
iYBL065W	iYBL065W		0.19687	0.835218	-0.555573		0.393027	-0.0861503		0.0131832	-0.00849045	-0.33978	-0.00796418	-0.219584	-0.362829	0.319132	1.62896	-0.35701	1.31133	0.383084
iYBR100W	iYBR100W		0.196714	-0.207563	-0.230552		0.778813	1.1403		0.0624233	0.302625	0.323428	0.802493	0.379954	-0.387441	-0.104778	-0.383742	-0.0700403	0.662874	0.272519
iYIL031W	iYIL031W		0.19657	0.691405	-0.904074		-0.465035	-0.3362		-0.0829787	-0.379439	-0.365767	-0.0443322	-0.222883	0.284411	-0.371269	-0.403673	0.0261737	0.0530617	-0.141756
iYOR355W	iYOR355W		0.194193	0.190289	-0.103889		0.559914	0.541371		0.180077	-0.0143495	0.23151	0.140956	0.0677831	-0.267673	0.323229	-0.10409	-0.00526105	0.496359	0.29212
iYML059C	iYML059C		0.194048	-0.358595	-0.203937		0.221105	0.330051		-0.00354867	0.0697644	0.153611	-0.241831	0.228541	0.568138	-0.441665	0.189078	0.139921	-0.0155035	-0.0549152
iYORWdelta16	iYORWdelta16		0.193144	-2.26878	-0.224016		0.689511	0.476307		0.332023	-0.0216584	0.286614	0.0135889	-0.250106	0.849454	0.307781	-0.334632	-0.102467	-0.785551	0.163444
iYLR153C	iYLR153C		0.192671	0.777919	-2.89975		1.42075	1.37083		0.273768	0.319252	1.69465	-0.217071	0.00487858	-0.0889531	0.211123	0.347596	0.0850399	0.138909	0.380325
iYHL027W	iYHL027W		0.192191	0.662675	0.526764		0.155221	-0.0724159		0.0455183	-0.00869766	-0.282386	0.292441	-0.222083	0.0814296	0.183223	0.359831	0.213678	-0.112837	-0.0785279
iYGR240C	iYGR240C		0.191181	0.874433	-0.814755		0.34357	-0.158145		0.0648453	0.504632	-0.381216	-0.472506	0.0240094	0.479915	0.658059	0.00250825	-0.00407043	0.0314021	0.159067
iYGR119C	iYGR119C		0.191162	-0.0244303	-0.487934		0.204703	-0.11165		0.017084	0.294717	-0.309306	-0.11014	-0.0898413	0.468196	0.0506748	0.263367	-0.124378	-0.269499	-0.0030087
iYOR316C-0	iYOR316C-0		0.190438	1.44055	-0.305164		-0.190479	-0.312523		-0.237855	-0.00676224	-0.228061	-0.150162	-0.153614	0.722497	0.236749	0.170278	-0.0850777	0.375905	-0.344519
iYER065C	iYER065C		0.190157	0.545565	-0.260592		-0.0593203	-0.21208		-0.177085	-0.00419063	0.00155857	-0.231	0.437806	-0.893572	0.845445	0.564971	0.0526794	0.0676956	-0.303885
iYIL164C-0	iYIL164C-0		0.190154	-0.541355	-1.0545		-0.524872	-0.764286		-0.148541	-0.125981	-0.496913	-0.221219	-0.165374	-0.019234	-0.448448	0.759665	-0.0189755	0.239819	-0.391119
iYBR008C	iYBR008C		0.190003	-0.520519	-0.455468		1.18694	0.488091		0.365131	1.6326	0.210777	0.160259	0.165003	-0.16136	0.22215	-0.586293	0.000476588	-0.0276554	0.112142
itV(AAC)K1-1	itV(AAC)K1-1		0.18994	-0.732652	-0.789988		0.848291	0.854823		0.22794	0.024295	0.241722	0.279183	0.00467138	0.572873	0.222987	-0.019895	-0.166834	0.717306	0.366959
iYKL212W	iYKL212W		0.189767	-1.11407	-0.826535		0.0446769	-0.0243074		0.00103649	-0.195171	-0.3787	-0.128426	0.00930431	-0.0815589	0.276412	0.161686	-0.0825134	0.248155	0.278857
iYDR439W-1	iYDR439W-1		0.189572	-0.0324728	-1.96508		0.241879	-0.151956		0.0280088	0.218013	-0.0693147	0.280415	-0.144578	-0.0627824	0.276677	0.384397	-0.778622	0.161275	-0.260294
iYPL207W	iYPL207W		0.189326		-0.191491		-0.466639	-0.232095		-0.544303	-0.0555632	-0.949051	-0.0314222	0.00118094	0.211671	-0.663482	0.883882	-0.331602	-0.826143	0.363424
iYAR019C-1	iYAR019C-1		0.189252	-0.0671866	0.0885925		-0.465953	-0.537879		-0.216003	-0.216836	-0.167983	-0.318049	-0.267058	0.313969	-0.183375	0.10053	-0.25292	0.0660149	-0.304791
iYPLWdelta7	iYPLWdelta7		0.189075	-0.0307568	-1.44016		-0.117405	0.0842787		-0.155655	-0.0583999	0.170542	0.0295197	-0.0052086	0.453827	-0.00448879	-0.511185	0.380346	0.814873	-0.393613
iYNR025C	iYNR025C		0.189028	-2.74074	0.0695622		-0.0998468	0.281769		-0.115376	-0.125089	-0.0883979	0.382976	0.0100677	0.605032	-0.210475	-1.03237	-0.175067	0.890368	-0.189738
iYMR195W	iYMR195W		0.187851	0.305083	-0.281374		-0.486752	-0.335923		-0.2238	-0.248107	-0.192458	-0.145632	-0.101171	0.029561	0.135379	-0.627896	0.181229	-0.0984999	-0.242374
iYNL182C	iYNL182C		0.187273	0.20953	-0.792961		0.514682	0.219909		0.038823	0.473427	-0.0193042	0.0282908	0.000840846	0.461428	0.502674	-0.050577	0.0172352	-0.0469013	-0.0161665
iYKL061W	iYKL061W		0.187164	-1.11972	-1.17706		0.625907	0.237991		0.12318	-0.00887312	-0.341855	-0.101417	0.344298	-0.10252	1.29299	0.962089	0.100315	0.194837	0.274503
iYNL301C	iYNL301C		0.18704	-0.429913	0.496301		0.0657022	0.0246827		0.0552822	-0.0309556	-0.171636	-0.177464	0.244823	-0.0138042	0.0851781	-0.0191989	-0.00165478	0.311839	-0.0252752
iYBR103W	iYBR103W		0.186922	-0.35749	-1.92404		-0.234465	-0.269289		-0.161912	-0.229788	-0.142712	-0.404939	0.200488	0.286686	0.00185455	0.527166	-0.370358	-0.273148	-0.277115
iYPL167C	iYPL167C		0.186749	-1.86443	-1.30595		-0.668767	-0.171794		-0.408255	-0.327673	-0.309845	0.0624902	-0.0696225	-0.221171	-1.14584	0.0963328	-0.00159585	-1.11237	-0.00121982
iYDR395W	iYDR395W		0.186742	2.01118	-1.04284		0.0227304	-0.0760734		-0.0660236	-0.0519285	0.0522126	-0.278142	-0.0912258	0.0393298	-0.216882	0.582376	0.130088	0.465102	-0.0230287
iYKL004W	iYKL004W		0.186558	-0.227788	0.716766		-0.30775	-0.0357909		-0.341582	0.0015871	-0.219193	0.0725508	-0.101815	-0.197482	-0.0179158	-0.8435	-0.579111	-0.367374	0.167774
iYLR276C	iYLR276C		0.185531	-0.388574	-1.39697		-0.117842	0.148363		-0.222565	-0.0282916	0.20211	-0.00502786	0.0116535	-0.323238	-0.281882	-0.281884	-0.0243845	0.2004	-0.0106656
iYML078W	iYML078W		0.185225	0.0216597	0.0934993		-0.048101	0.0975051		-0.0726517	0.0236467	0.173885	0.0514684	-0.00663974	-0.871774	-0.281225	-0.343355	0.00168437	-0.00407668	0.105133
iYEL065W	iYEL065W		0.185179	0.517817	-0.139474		-0.0481058	0.250792		-0.448589	-0.213357	-0.220633	0.0352534	-0.211461	0.283555	0.59371	-0.228922	-0.159874	0.489864	0.442837
iYGL080W	iYGL080W		0.185063	0.612268	-0.511446		-0.11174	0.0894249		-0.0957963	-0.314782	0.268941	0.0611541	-0.110805	-0.34947	0.173636	-0.426687	0.280461	0.0508008	-0.115989
iYKR074W	iYKR074W		0.185052	0.205961	-0.200859		0.914973	0.302017		0.242936	0.385905	-0.36677	0.671757	-0.400549	0.393617	1.91116	-0.258994	0.82427	0.0106164	0.162783
iYKL173W	iYKL173W		0.185003	2.91478	0.011163		-0.16068	-0.181047		0.054217	-0.159565	0.109613	0.0747238	-0.211082	-2.54135	0.575169	-0.872619	0.309742	0.58242	0.481339
itV(AAC)G2	itV(AAC)G2		0.184176	-0.681621	-0.909097		-0.0928443	-0.18129		0.0404853	0.0694839	-0.149906	-0.565569	0.309804	-0.215747	-0.189961	-0.00519336	0.00644037	-0.0051835	0.00107239
iYBR200W	iYBR200W		0.183274	-0.498598	-0.528264		0.0744993	-0.309351		-0.172912	0.69442	0.0433059	-0.0235903	0.216632	-0.190265	0.257939	0.425562	0.0665169	-0.0187023	-0.679173
iYLL008W	iYLL008W		0.181748	0.129586	0.352538		-0.0837347	-0.0618435		-0.129341	0.010714	0.0109345	-0.12572	-0.245519	0.183796	-0.117848	-0.395633	-0.256253	0.35133	0.0379101
iYER002W	iYER002W		0.18161	1.0189	-0.500005		0.988719	0.584357		0.408057	-0.127391	-0.525774	0.396897	0.0217232	0.474609	1.03906	0.759983	0.00579246	0.701952	0.579141
iYFL036W	iYFL036W		0.181588	1.80308	-0.422465		-0.108034	-0.248002		0.335002	-0.215516	-0.744857	-0.0375722	-0.054875	-0.947027	-0.373995	-0.289059	0.182222	0.00630334	0.551557
iYMR038C	iYMR038C		0.179978	-0.62712	-1.31917		0.61274	-0.12485		0.198064	0.996821	-0.410869	-0.141314	0.0475931	0.31175	-0.0135315	0.698209	0.131426	0.244408	-0.00394551
iYGR080W	iYGR080W		0.179042	-0.74434	-0.946803		0.532614	0.692944		-0.0956994	0.0281429	0.0026491	0.171066	-0.0181247	-0.46265	0.264029	0.0889838	-0.295269	-0.334771	0.836778
iYEL063C	iYEL063C		0.178174	0.379452	-0.890929		0.544596	0.376915		0.20239	0.265116	0.325996	0.0803207	0.146353	-0.171761	0.203085	-0.0197415	0.308568	-0.64547	-0.0794227
iYOL014W	iYOL014W		0.177933	-0.660083	0.588761		-0.00856977	0.230615		-0.155299	-0.199682	-0.0904923	0.235084	-0.0211998	-0.360574	0.0286305	-0.0954782	0.0494862	0.776772	0.189074
iYPL051W	iYPL051W		0.17754	1.36549	0.138447		-0.156735	0.0266225		-0.115905	-0.326138	-0.17092	-0.127143	-0.31106	0.00619934	-0.256895	-0.286249	-0.0568623	-0.794313	0.409789
iYPL200W	iYPL200W		0.176311	0.829879	0.087773		-0.733842	-0.622393		-0.198854	-0.288717	-0.194229	-0.0652258	-0.387007	0.0788656	-0.650888	-0.580204	-0.285266	0.416311	-0.40345
iYER070W	iYER070W		0.176167	0.322615	0.955096		0.432735	0.0352284		0.378183	0.251434	-0.26871	-0.254793	0.192444	0.148398	0.127635	-0.0596768	-0.0334139	0.0264538	0.123927
iYLR046C	iYLR046C		0.175345	-0.736938	0.219678		-0.0166389	-0.0742979		-0.271105	-0.0863094	0.735261	-0.416166	-0.335573	0.00973127	0.748324	-0.267468	0.0413537	-0.527364	-0.264531
iYKL172W	iYKL172W		0.175212		0.281641		0.300532	0.228068		-0.260767	0.654044	0.379743	-0.348947	0.29695	-0.411776	-0.0202249	0.395622	-0.0457434	-0.154322	0.000847334
iYJR043C	iYJR043C		0.174994	1.04472	0.671924		0.16909	0.104389		-0.0206882	-0.194239	-0.195043	0.0588937	0.0556124	0.90924	-0.0167437	0.891573	0.339309	0.00531274	-0.274315
YGRCdelta12	YGRCdelta12		0.174901	0.759986	0.189456		-0.34633	-0.17716		-0.153819	-0.176477	-0.194354	-0.0161718	-0.172451	0.207134	-0.452605	-0.702128	-0.989995	-0.291044	-0.00248431
iYNL244C	iYNL244C		0.174611	0.0644143	0.813843		0.0895977	0.00437974		0.0164759	-0.0473561	0.197806	0.0112507	-0.0137344	-0.171764	0.232085	-0.215738	-0.419723	-0.347531	-0.187955
iYJR045C	iYJR045C		0.174276	-0.944801	0.157458		-0.173154	0.078582		-0.584396	-0.227317	0.615596	-0.118071	-0.0954961	0.108901	0.031691	1.00131	-0.000349665	-0.618343	-0.420436
iYLL011W	iYLL011W		0.173912	-0.179134	0.380811		0.107635	-0.0880079		-0.0691508	0.0105454	-0.315133	0.031051	-0.157513	0.36035	0.119872	0.468066	-0.259194	0.0254718	0.0310033
iYDL064W	iYDL064W		0.17364	0.0133948	0.472048		-0.466873	-0.679194		-0.102692	-0.0173723	-0.586207	-0.234798	-0.381726	0.000393946	-0.284398	0.0189267	0.423764	0.0130267	-0.0686231
iYHR101C	iYHR101C		0.173589	1.99125			-0.342506	-0.141216		-0.193484	-0.240177	0.0330666	-0.178273	-0.00774757	0.0261141	-0.158702	-0.345323	-0.00963051	-0.50975	-0.209189
iYCR020W-B	iYCR020W-B		0.17312	-0.885322	0.171867		-0.0484951	0.399175		-0.439678	-0.210227	-0.000450826	-0.0478692	-0.101894	0.246474	0.220226	-0.292525	0.0242391	-0.132552	0.416756
iYHR119W	iYHR119W		0.173003				0.182061	0.12249		-0.00484726	-0.0517828	-0.0128114	0.0426233	-0.0178411	0.373786	0.205961	-0.245922	-0.994891	-0.234558	0.00107152
iYGL138C	iYGL138C		0.17212	-0.826333	0.291685		-0.0531311	0.0759549		-0.141816	-0.0882653	-0.0715454	-0.103419	-0.062184	0.787511	-0.28052	0.00115326	0.181687	-0.384175	-0.132199
iYHL044W	iYHL044W		0.171296	0.915929	0.2855		-0.566186	-0.714963		-0.0908583	-0.222663	-0.492492	0.241085	0.000226197	-1.15234	0.184034	0.179594	0.293164	0.056578	-0.468668
iYKL081W	iYKL081W		0.170686	0.144574	-1.94593		0.54735	0.40714		0.212983	0.0693161	0.0807949	0.274986	0.370124	-0.832151	0.137149	0.738538	0.0141236	0.632914	0.081101
iYOR266W	iYOR266W		0.170315	-0.996273	0.0868358		-0.138182	-0.0316961		-0.0340868	-0.188652	0.202268	0.0612603	-0.163271	-0.345886	0.390287	-1.03488	0.0291173	0.419687	-0.148564
iYBR282W	iYBR282W		0.169838	0.00312583	-0.341558		-0.341453	-0.417929		0.0202647	-0.0711213	-0.283042	-0.793687	0.358556	-0.524052	-0.0602361	-0.165282	0.162435	-0.102124	0.0290068
iYOR339C	iYOR339C		0.16983	0.6771	-1.11332		0.0769165	0.0678508		0.0483184	-0.0760253	-0.119357	0.203862	-0.25441	0.492305	-0.0232579	-0.498296	-0.0589751	-0.00103178	-0.0512831
iYGL245W	iYGL245W		0.169364	0.644832	0.00347239		0.442514	0.207869		0.0616996	-0.00974712	0.362182	0.220517	0.0544745	-1.11182	0.447277	0.466669	-1.45102	0.43671	0.148942
iYDR174W	iYDR174W		0.169145	0.175642	-0.163573		0.183677	0.14934		0.00348307	0.230991	0.00339989	-0.418474	0.0361509	0.978845	-0.489009	0.00730417	0.173669	-0.192197	-0.00868986
iYKL128C	iYKL128C		0.168958	0.281753	-1.47054		0.193028	0.0490591		-0.230768	-0.0541952	0.156142	0.0288571	-0.0922269	-0.203712	1.41796	-0.0318418	-0.0860763	-0.0227317	-0.0714981
iCEN8	iCEN8		0.168678	-0.359108	-0.052777		0.398219	0.518032		0.0703605	-0.107866	0.181366	0.108168	-0.0606617	0.0984484	-0.0237435	-0.0213973	0.311335	-0.000849594	0.280395
iYBL046W	iYBL046W		0.168512	1.50173	-0.435694		-0.00134058	-0.0752927		0.109472	-0.035	-0.472128	0.0481301	0.220878	0.146349	-0.261233	0.145917	-0.0944641	-0.0752185	-0.0924638
iYLR083C	iYLR083C		0.168259	-1.56346	-0.034844		0.443457	0.788618		-0.152717	0.0287315	0.964281	0.0313118	-0.094834	0.105751	-0.00049998	-0.443086	0.055023	0.928267	0.0717141
iYDL201W	iYDL201W		0.16817	-0.56487	-0.139573		0.233164	0.111793		-0.130658	0.354121	-0.213764	0.143109	0.142351	0.313221	-0.00805959	0.608216	0.256017	0.49048	-0.176765
iYGL253W	iYGL253W		0.167547	0.330903	0.518494		0.319022	-0.0192143		0.00601962	0.87239	-0.491112	-0.148063	-0.0958835	0.197686	-0.368393	-0.133259	0.100084	-0.0667919	0.370589
iYGR134W	iYGR134W		0.167144	0.365313	-0.163311		-0.512308	-0.288746		-0.13031	-0.212288	-0.48319	0.0787952	0.0523053	-0.848028	-0.149528	-0.693179	0.27723	-0.518062	0.0582147
iYDR281C	iYDR281C		0.167104	0.0120784	-0.611856		-0.462621	-0.372638		-0.239377	-0.279195	-0.119238	-0.0152517	0.26155	-0.940163	0.241127	0.154012	-0.24086	0.307022	-0.37971
iYGR021W	iYGR021W		0.166599	-0.900352	-0.683581		-0.393602	-0.0785885		-0.291068	-0.263057	0.452126	-0.355044	-0.0570852	0.280593	-0.278394	-0.538846	-0.183538	-0.330983	-0.376976
iYNL053W	iYNL053W		0.1662	-1.18142	-0.0134147		0.446723	0.439194		0.170257	-0.000959264	0.191542	0.0719913	0.0727866	-0.154738	-0.591287	0.649589	0.0784602	-0.30204	0.200413
iYPL273W	iYPL273W		0.166113	1.72169	-1.01689		-0.157361	-0.532881		0.110593	-0.0211655	-0.0863209	-0.311933	-0.0609781	0.292275	0.207209	-0.064827	-0.147924	-0.0453652	-0.547693
iYHR100C	iYHR100C		0.165672	-0.466649			-0.606626	-0.82738		-0.289293	-0.433966	-0.444895	-0.0018631	-0.77036	-0.494866	0.139154	0.627322	0.227937	1.07695	-0.0515524
iYDL232W	iYDL232W		0.164527	-0.497916	-0.84902		0.233446	0.217656		-0.0176164	0.0198474	-0.217366	-0.110976	-0.0224135	0.271615	-0.144131	0.212149	-0.270359	0.359709	0.368216
iYJR155W	iYJR155W		0.163611	-0.428703	0.778975		-0.355342	-0.193345		-0.128037	-0.29809	-0.19131	-0.000950429	-0.129974	-0.191867	-0.0621781	-0.483208	0.0963579	-0.602827	-0.0560449
iYDR536W	iYDR536W		0.163521	-1.08675	-0.536506		-0.200518	0.12291		-0.127667	-0.230566	0.269131	0.100316	0.0982275	-0.668	0.0340427	-0.721639	0.113361	0.329799	-0.151956
iYPR074C	iYPR074C		0.16307	-0.479457	0.293781		0.881078	0.53093		0.212851	0.360029	0.270577	-0.0194022	0.236933	0.134885	0.444791	0.787068	0.0177793	-0.201528	0.092157
iYBR044C	iYBR044C		0.162643	1.1028	0.509311		0.322116	0.456882		6.47756e-05	0.0784587	-0.153298	-0.00899328	0.195508	0.722559	-0.217297	0.0288809	0.0729225	0.910894	0.16814
iYBR240C	iYBR240C		0.162404	1.19017	-0.176856		-0.0572897	-0.227752		0.0141872	-0.216736	0.379624	0.271675	-0.428938	-0.992565	0.0407979	0.171438	-0.129554	-0.716459	-0.245158
iYIL021W	iYIL021W		0.16102	-0.739966	-0.657689		0.121355	0.110641		0.0562479	-0.165092	0.0479377	0.06829	0.00350711	-0.0635713	-0.0492525	0.119371	-0.147901	0.165232	-0.0519344
iYDR037W	iYDR037W		0.160841	0.417059	0.374015		0.661107	0.246447		0.131649	0.832199	-0.2606	0.0304465	0.299347	0.0721998	0.111427	0.38824	0.030962	0.162692	0.102009
iYDL070W	iYDL070W		0.159909	-0.0612077	0.53111		0.793098	0.489011		0.36032	-0.214091	0.72292	0.173269	-0.835493	0.454739	0.466484	-0.205714	-0.0204447	2.49087	0.275852
iYGL040C-1	iYGL040C-1		0.15969	0.329056	-0.042465		0.674268	0.580819		0.367249	0.157228	0.0859096	-0.0171463	0.506971	-0.206495	0.0396907	0.135539	0.166416	0.672309	0.179662
iYHL047C-1	iYHL047C-1		0.159474	-1.10421	-0.499285		-0.0403797	-0.0960749		-0.105957	-0.33225	0.0756595	-0.0614649	-0.340152	0.596924	0.242744	0.0636493	-0.415896	0.0890798	-0.152253
iYDR487C	iYDR487C		0.159445	-0.60741	-2.08634		-0.198962	-0.64918		0.102745	-0.000418615	-0.77939	0.0848896	-0.109275	0.101924	0.339065	0.0896994	-0.234613	-0.152508	-0.296046
iYIR011C	iYIR011C		0.159337	-0.583739	0.261059		0.00767711	0.19026		0.0276195	-0.292895	0.140547	0.158656	-0.121131	0.319874	-0.519584	0.000194318	0.260629	-0.82741	-0.160863
iYKL222C	iYKL222C		0.159337	1.16922	0.678071		-0.263168	-0.127782		-0.168645	-0.302823	-0.11228	0.075344	-0.268043	0.861214	-0.0186799	-0.507023	-0.373782	0.438131	-0.295341
iYIR038C-0	iYIR038C-0		0.159135	0.230035	-0.723292		0.105624	-0.490852		0.577355	-0.282474	-0.36891	-0.112063	-0.324268	0.00123283	0.189397	-0.113749	0.134398	-0.332024	-0.115969
iYIL156W	iYIL156W		0.158137	-0.756448	0.000542556		-0.315939	-0.324771		-0.191639	-0.267334	-0.47152	-0.140716	-0.00902619	0.00154805	0.336481	0.142029	0.0945262	-0.0205026	-0.0528186
iYJL148W	iYJL148W		0.158046	0.455217	-0.995253		0.603796	0.830809		0.277798	-0.179402	0.436223	1.30706	-0.185529	0.243322	-0.0323034	-0.950395	-0.68648	0.467764	-0.281211
iYDR525W-A	iYDR525W-A		0.155793	0.0287684	-1.88896		0.0331801	-0.45797		0.073612	-0.077416	-0.326375	-0.315586	-0.0774593	0.202762	0.207142	1.10954	-0.0476545	0.500769	-0.215113
iYDR095C	iYDR095C		0.155669	0.0386909	-1.13092		0.452477	0.880033		-0.173448	-0.191197	0.657121	0.143875	0.00461386	1.08066	-0.23437	0.106724	-0.051209	0.0201405	-0.030678
iYFR022W	iYFR022W		0.154403	-0.440268	0.143257		0.0797925	0.371817		-0.14342	0.000252738	0.0265478	-0.135443	0.173216	0.218901	0.0185826	-0.397906	0.574394	0.616932	0.137821
iYMR320W	iYMR320W		0.154011	0.358882	0.987334		-0.321994	-0.822189		0.0175581	0.1665	-0.446671	-0.0306399	-0.130946	-1.17275	0.557481	0.0308584	0.324379	-0.306647	-0.323942
iYNL142W	iYNL142W		0.152943	-1.55551	-1.47573		-0.140747	-0.224915		-0.160505	0.215764	-0.495492	0.0872395	-0.452238	0.276465	-0.0605271	-0.586825	0.0305796	-0.309294	0.208711
iYKL159C	iYKL159C		0.152806	0.230963	-1.66522		-0.636147	-0.825531		-0.219352	-0.0964179	-0.348957	-0.266875	-0.422615	-0.582713	-0.00120437	-0.0943453	0.341551	-0.337301	-0.190776
iYOL081W	iYOL081W		0.152788	2.34044	0.435225		0.0881012	0.258877		-0.139717	-0.160912	0.333433	0.260557	-0.157744	-1.06231	-0.068641	0.354619	0.531571	0.373381	0.148253
iYFR046C	iYFR046C		0.152108		0.0370795		-0.71986	-0.727667		-0.157819	-0.0731846	-0.37909	0.118785	-0.0274922	-0.97447	-0.343175	-0.348349	0.0147408	0.100714	-0.495063
iYFL050C	iYFL050C		0.152107	0.103273	0.289138		0.173407	0.223742		0.036623	-0.235479	-0.0717696	-0.00513132	-0.187207	0.588386	0.238258	-0.362314	0.0316703	0.309333	0.168059
iYLL042C	iYLL042C		0.151847	-0.0846301	-0.705418		-0.0763237	-0.304577		0.0706277	0.357986	-0.359193	-0.0809458	-0.11412	-0.208493	-0.0528757	-0.739824	0.125601	-0.73963	-0.00635781
iYML121W	iYML121W		0.151631	0.00766727	0.158372		-0.553371	-0.682982		-0.256463	-0.222396	-0.499783	-0.114908	-0.415379	0.58758	-0.140451	0.227548	-0.0800615	0.897014	-0.360688
iYDR297W	iYDR297W		0.151521	0.203814	0.534588		0.381601	0.45871		0.204746	0.116938	-0.0295392	0.115521	0.0230614	0.379873	0.0364647	-0.948098	0.291154	0.0747959	0.213154
iYPR203W	iYPR203W		0.151471	-1.03034	0.25698		-0.120362	-0.0911786		-0.107821	-0.00164841	-0.190637	-0.151873	0.0650813	0.251995	-0.671657	0.508588	-0.0548485	-0.345977	-0.108291
iYMR189W	iYMR189W		0.151446	-0.68639	-1.20074		-0.368711	-0.422894		-0.182249	-0.191793	-0.324205	-0.170512	-0.516714	0.453062	0.0394061	-0.412102	0.0185754	0.0108404	-0.00449576
iYDR410C	iYDR410C		0.150088	0.935825	-0.784699		0.122005	-0.0142198		-0.0126064	0.431046	-0.251199	0.0588541	0.00459991	0.334223	-0.221361	-0.238519	0.102578	-0.031738	-0.115151
iYGL084C	iYGL084C		0.149767	-0.41701	0.0814141		0.239129	0.203179		0.0375929	-0.00414203	0.137308	0.331176	-0.101726	0.133284	0.231172	-0.18792	0.0760135	0.140641	-0.212227
iYMR240C	iYMR240C		0.148819	-0.271626	-0.493803		-0.0661771	0.0343593		-0.0370531	-0.0636863	-0.119479	-0.145947	0.278257	-0.256111	-0.243844	-0.0064823	-0.207867	-0.0709217	-0.000453481
iYDR408C	iYDR408C		0.148396	0.05507	0.794152		-0.470776	-0.213743		-0.335324	-0.0885098	-0.24276	-0.263206	0.124734	-0.155146	-0.392782	-0.189603	-0.260337	0.0747513	-0.0294133
iYGL256W-3	iYGL256W-3		0.147934	0.75167	0.0978243		-0.278182	-0.177079		-0.367952	-0.17628	0.188072	-0.135116	-0.278555	0.00419085	0.252099	-0.222108	-0.518761	-0.406969	-0.130834
iYGR167W	iYGR167W		0.147934	0.488036	0.501582		-0.112971	-0.214557		-0.117175	-0.185945	-0.243707	-0.010023	-0.0147747	-0.23138	0.611185	0.151018	0.168833	-0.266632	-0.125398
iYLR432W	iYLR432W		0.147671	1.20173	-0.307565		-0.0148081	-0.0570051		-0.234096	0.000977239	-0.193461	-0.0187432	-0.366143	0.735848	0.0241265	0.296664	0.328169	-0.146038	-0.0124114
iYGR211W	iYGR211W		0.146256	-3.04559	-0.971487		-0.0622353	0.0902413		-0.0576611	-0.101985	-0.391844	-0.115652	0.292069	-0.0791816	-0.0774711	-0.0968606	0.0364444	0.099025	0.17991
iYNL004W	iYNL004W		0.145015	1.0173	-0.972075		0.533009	0.335841		0.0967405	0.652124	0.0184809	0.108951	0.28959	0.0239139	-0.160638	0.134755	0.0301122	0.0802315	-0.0537625
iYDL066W	iYDL066W		0.144255	0.324134	0.024769		0.126285	0.598118		-0.00563127	-0.0668487	-0.434219	0.313498	0.299966	-0.188228	-0.397704	-0.781162	0.0373114	-0.10861	0.579065
iYGL216W	iYGL216W		0.144134	0.485478	0.0836234		-0.193371	0.0871193		-0.20763	-0.230712	-0.286552	-0.0217263	0.126066	0.209076	-0.424889	0.280499	0.245433	-0.280821	0.0347856
iYJL091C	iYJL091C		0.143881	-0.0384578	-0.521351		-0.0776114	-0.100633		-0.191004	-0.256114	-0.00455842	0.160018	-0.55636	0.477791	-0.293011	0.471168	-0.344159	0.0875299	-0.0457521
iYER100W	iYER100W		0.143726	1.03412	-0.54535		0.769496	0.337948		0.0134488	-0.069327	-0.493956	0.288308	0.145964	0.581098	1.31282	1.57865	-0.536562	1.58499	0.229474
iYHR207C	iYHR207C		0.142981	-0.300005	-1.02423		0.0172724	0.000862496		-0.0663074	-0.0340603	-0.254442	-0.103426	0.181024	-0.156404	0.344592	-0.0194956	0.0138893	0.203172	0.0587174
iYMR027W	iYMR027W		0.142918		0.190277		-0.422558	-0.528152		0.223911	-0.494313	-0.10857	0.0165669	-0.509526	-0.356438	-0.324963	-0.545456	0.648495	-0.34173	-0.264414
iYGL248W	iYGL248W		0.142468	-0.56937	-2.20746		-0.95209	-0.351748		-0.736502	-0.0369913	0.23195	-0.138165	0.0193309	-1.06731	-0.388344	-0.774829	0.333632	-0.24574	-0.371995
iYNL308C	iYNL308C		0.142267	1.25419	-0.29461		-0.526128	-0.557773		-0.0672855	-0.220292	-0.179009	0.0525985	0.00322989	0.0796513	-0.00385676	-0.501465	-0.140219	-0.713796	-0.755588
iYLR439W	iYLR439W		0.141223	0.291982	-2.00153		0.452296	0.784856		0.183099	-0.341262	-0.931978	1.25582	-0.515855	0.0637872	0.339245	-1.35941	-0.105255	0.737553	1.13034
iYPL024W	iYPL024W		0.140977	-0.139381	0.959679		0.395154	0.157913		-0.0481041	-0.0123627	-0.0494469	0.147441	-0.118279	0.356522	-0.212584	1.72457	0.13931	0.285019	-0.0426962
iYLL014W	iYLL014W		0.14062	-0.26023	-0.213555		-0.103934	0.0659728		-0.107447	-0.242287	0.729215	0.0206241	-0.233426	-0.460265	-0.037908	-0.513073	-0.161634	0.341036	-0.319442
iYPR120C	iYPR120C		0.139259	0.0386032	0.141636		0.261249	0.376559		-0.0423532	-0.113411	0.216127	-0.0779983	0.30803	0.0253909	0.282069	0.174027	0.00517374	-0.389078	-0.0360798
iYML052W	iYML052W		0.138842	0.839836	-0.131938		-0.389143	-0.456599		-0.283733	-0.317227	-0.3	-0.0601059	-0.00619574	-0.000102118	-0.0721906	1.07579	-0.215789	-0.305457	-0.395631
iYDR090C	iYDR090C		0.138666	-0.675273	0.0763244		0.075001	-0.0126206		0.0158698	-0.064204	0.514735	-0.103462	0.0740998	-0.150862	0.0581074	-0.0761577	-0.82017	0.230652	-0.432017
iYNL161W-1	iYNL161W-1		0.137891	0.221594	-0.606983		0.402137	0.209157		0.142069	0.0851985	0.459134	-0.411977	0.373704	-0.638906	-0.0290258	0.754392	-0.277452	-0.0270633	-0.0048943
iYEL039C	iYEL039C		0.137613	1.33052	-1.51485		0.0151714	-0.0239795		-0.236874	-0.302869	0.112631	-0.0483952	-0.0768536	-0.0598943	1.07331	0.223832	0.0323202	0.0830652	-0.146145
iYBR294W	iYBR294W		0.136816	0.345432	-0.826881		-0.0340238	0.189839		-0.487731	0.562429	0.260754	0.235135	0.0986292	0.15182	0.00550347	-0.506787	-0.191795	0.0627215	-0.40417
iYLR007W	iYLR007W		0.136626	-0.84486	0.175222		0.281231	0.403861		0.0199222	0.0171488	-0.164374	0.479043	-0.0448198	-0.239941	0.00182688	-0.224755	0.202534	-0.486415	0.261774
iYOL154W	iYOL154W		0.136003	-0.331239	-0.530548		-0.102671	0.136273		-0.0696169	-0.100206	0.156276	0.298619	-0.13761	-0.0716142	-0.0970266	-0.824695	0.370402	0.307177	-0.224664
iYDL004W	iYDL004W		0.135677	0.877281	-0.0173826		0.719615	0.145314		0.325398	0.98571	-0.165059	0.107759	0.434763	-0.741169	-0.143921	0.567298	0.09033	0.394474	-0.0134024
iYNL214W	iYNL214W		0.134516	-0.98302	-0.107098		0.203892	0.43409		0.053868	-0.0629259	-0.102817	-0.0846643	-0.066215	0.754496	-0.273394	-0.682272	0.350392	0.456778	0.333268
iYKL046C	iYKL046C		0.133983	0.636056	0.270704		-0.143367	-0.328481		-0.0370578	0.0643275	-0.238614	0.0620935	-0.0926814	0.11325	0.0149414	-0.0746764	-0.177316	-0.332764	-0.345427
iYER009W	iYER009W		0.133151	-0.943645	-2.14219		-0.607029	-0.462943		-0.25663	-0.302462	-0.45614	-0.11747	-0.152622	0.162822	0.221036	-0.69296	0.252026	-0.0111205	-0.21537
iYHL004W	iYHL004W		0.131959	0.981325	-0.27291		-0.183589	0.172473		-0.174755	-0.303709	0.0382354	-0.0108609	-0.176383	-0.35423	-0.180805	-0.696592	-0.149232	-0.0403026	0.347394
iYJR160C-0	iYJR160C-0		0.130432	0.705874	0.0206135		-0.0142901	0.155337		-0.22783	-0.0715504	0.682443	-0.0110911	-0.198661	-1.02101	0.178218	-0.256303	0.17249	-0.166491	-0.0112405
iYKR030W	iYKR030W		0.12985	1.23781	0.105361		-0.583222	-0.597351		-0.262342	-0.0742952	-0.161316	0.111221	-0.271316	-0.874352	0.034779	-0.706143	-0.931574	-0.000199062	-0.229859
iYMRWdelta15	iYMRWdelta15		0.12971	0.381217	-0.215308		-0.212105	0.0221015		-0.412478	-0.115759	0.241492	-0.218506	-0.18011	0.598844	0.317957	-0.442191	-0.00120949	0.00404843	-0.200264
iYPL061W	iYPL061W		0.129476	-0.219325	-0.386312		0.760262	0.598629		0.17083	0.388858	-0.270811	-0.000628705	0.0935783	0.570757	0.342539	-0.119993	0.0722119	-0.0670216	0.589525
iYAL041W	iYAL041W		0.128712	0.50625	0.31871		1.32867	1.67069		0.194657	-0.0050069	0.586142	0.535265	-0.122869	-0.0844751	0.144922	0.103327	0.525243	0.927532	1.18749
iYIL020C	iYIL020C		0.128639	1.49847	0.750643		0.469372	0.820908		0.0106571	-0.0768484	-0.0413953	1.15039	0.0518891	0.218723	-0.186242	-0.016538	0.33256	-0.0956613	-0.0680177
iYMR131C	iYMR131C		0.128399	-1.5396	-0.000452555		-0.0239262	0.466682		-0.297311	-0.0764502	0.68875	0.464603	-0.021436	-0.671996	-0.407663	-0.730671	-1.1713	0.0446652	-0.0937709
iYDR398W	iYDR398W		0.12826	1.66166	-1.72532		-0.0238766	0.119143		0.0402615	0.200539	-0.0507056	-0.11128	0.320695	0.003648	-1.28945	0.334383	0.281647	0.155082	-0.155687
iYHR091C	iYHR091C		0.127667				0.223886	-0.123144		0.517164	-0.42469	-0.45877	-0.0433931	-0.131061	0.788729	-0.313885	0.264386	-0.399355	-0.509015	0.0160368
iYER132C	iYER132C		0.127525	1.10007	0.278838		0.734095	0.596935		0.256364	0.510505	0.288398	0.10182	0.317085	-0.499543	0.0627469	-0.199923	0.0695024	0.016784	0.21195
iYHL043W	iYHL043W		0.127421	1.21535	-0.716123		0.459186	0.625462		-0.304184	-0.0717745	0.469568	0.229982	-0.0985807	-0.42186	0.195812	1.08703	0.0798241	0.0372087	0.316301
iYBR013C	iYBR013C		0.127357	-0.611576	0.750901		1.39005	1.6857		0.0341155	0.0133359	1.90933	0.144227	0.178682	-0.566559	0.274643	1.0566	0.479658	0.311334	0.303001
iYLR173W	iYLR173W		0.12726	0.207554	-0.276345		0.0815235	0.109714		-0.109655	-0.166721	1.2054	-0.195372	-0.484899	0.455523	-0.338233	-0.036163	-0.321168	-0.212932	-0.582926
iYEL073C-2	iYEL073C-2		0.126724	-1.59912	0.0863218		-0.391602	-0.279941		-0.301799	-0.216827	-0.192737	0.0886126	-0.133637	-0.568077	0.349922	-0.189186	0.111498	0.393443	-0.113397
iYDL152W	iYDL152W		0.126695	-1.06927	0.389939		-0.699926	-0.827669		-0.252438	-0.380676	-0.426026	-0.482204	-0.381222	-0.56576	-0.689373	1.01816	0.0255014	0.283655	0.0260759
iYDR215C	iYDR215C		0.126518	-0.137513	0.118617		-0.310793	-0.00801371		-0.199007	-0.281476	-0.0872413	0.209908	-0.362665	0.691227	-0.618961	-0.502648	-0.136859	-0.0151351	-0.150088
iYLR018C	iYLR018C		0.126516	-0.498692	0.77663		-0.178936	-0.309433		0.0331723	-0.0801063	-0.396717	-0.175155	0.239332	0.39232	0.197694	-0.0946817	0.0473776	0.206196	-0.406957
iYAL033W	iYAL033W		0.125024	0.708472	0.682128		-0.570801	-0.862887		-0.150255	-0.15375	-0.581239	-0.140211	-0.279653	-0.36215	-0.0183116	0.366795	-0.152315	0.793906	-0.28618
iYERWdelta22	iYERWdelta22		0.124682	-0.456381	-0.0393694		0.501191	0.0615636		0.206441	0.473749	0.261306	0.00264276	-0.316429	0.335407	0.193081	-0.261409	0.0113892	0.735101	-0.138006
iYGL095C	iYGL095C		0.124246	0.374192	0.440008		-0.188245	-0.412957		0.139847	-0.0796293	-0.156678	-0.149265	-0.0199798	0.00121121	0.0197997	-0.305348	0.00208895	-0.21769	-0.40693
iYGR145W	iYGR145W		0.123921	-1.0049	-0.290939		0.615069	0.649746		0.0475698	0.170556	-0.263828	0.286408	0.0328673	0.516444	0.311337	-0.12099	0.0165184	0.602086	0.50145
iYPL183W-A	iYPL183W-A		0.122702	-1.22384	-0.900184		-0.0586567	0.0886165		-0.129192	-0.0198241	-0.483601	0.145775	-0.0157221	0.0686152	-0.861308	0.589453	0.0902513	-0.375978	0.260738
iYKL213C	iYKL213C		0.122168	-1.26864	-0.0084904		-0.800312	-0.418498		-0.282302	-0.345466	-0.32577	0.0186003	0.131442	-1.33246	0.107652	-1.14364	0.132208	-0.573629	-0.0821825
iSNR34	iSNR34		0.122082	-1.4571	0.886042		0.798261	0.857113		0.253143	-0.0993757	-0.00273378	0.235312	-0.0587327	0.38534	-0.0766934	0.195194	0.0133798	-0.233801	0.714961
iYDR017C	iYDR017C		0.122052	-0.307703	-1.63823		-0.387369	-0.467417		0.00356223	-0.128232	0.195566	-0.37256	0.00893731	0.127607	-0.487976	-0.127071	-0.117558	-0.00347554	-0.662173
iYIL142W	iYIL142W		0.121793	-0.40905	-0.496917		-0.0687458	-0.489986		0.176486	-0.122122	-0.381465	-0.133598	-0.275628	-0.129761	-0.463743	0.869052	-0.167654	0.417647	-0.0558036
iYLR260W	iYLR260W		0.121483	0.95651	-1.33299		-0.549995	-0.839591		-0.0375759	-0.00957856	-0.434454	-0.245656	-0.154629	-0.820967	-0.00678148	-0.175442	0.0990276	-0.0645705	-0.269902
iYOR197W	iYOR197W		0.121273	0.378354	0.593951		0.0873699	-0.219849		0.133053	-0.00670296	-0.161542	0.000162583	-0.221844	-0.211437	0.421465	-0.287057	-0.340989	1.70199	-0.00217473
iYKL195W	iYKL195W		0.120474		0.512135		-0.102123	-0.0135203		-0.205143	-0.0732337	0.107145	0.109007	-0.551801	0.280592	0.190851	-0.585941	0.633983	-0.0354231	-0.0338711
TEL15R-4	TEL15R-4		0.11958	-0.392383	-0.450756		-0.0642284	-0.233938		-0.143984	-0.23898	-0.244082	-0.461338	0.224752	0.15049	0.948311	0.431981	-0.0880715	0.269034	-0.111811
iYMR295C	iYMR295C		0.119159	-0.119001	-0.75543		-0.589202	-0.601999		-0.266251	-0.0317884	-0.358876	-0.637401	-0.0791792	-0.0196313	-0.43423	0.0100008	0.118725	-0.913976	-0.0595448
iYFR001W	iYFR001W		0.119132	1.08911	-0.0144148		0.222129	0.45988		-0.0629046	-0.141222	0.524421	0.0466821	0.00488937	-0.710985	0.0841033	-0.333304	-0.139985	-0.0850379	0.232419
iYMR146C	iYMR146C		0.118815	-0.403107	0.012645		0.1091	-0.0558265		-0.0496261	-0.00802806	-0.0380731	-0.115617	-0.0711198	0.377131	0.377851	0.215639	0.20155	-0.125192	-0.179063
iYBR114W	iYBR114W		0.117058	0.389161	0.170483		-0.107934	-0.167846		-0.00523942	-0.347985	-0.128966	-0.0878415	-0.284364	-0.58798	-0.221785	0.472604	-0.00863536	0.227278	0.259138
iYHL007C	iYHL007C		0.116649	-0.078821	0.289403		-0.676623	-0.753861		-0.277569	-0.195242	-0.358324	-0.169482	-0.322142	-0.140463	-0.182198	-0.066703	-0.306327	-0.346639	-0.32613
iYGR133W	iYGR133W		0.11657	-2.64992	-0.0829292		0.22009	-0.610775		0.105302	1.09964	-0.222714	0.082015	-0.312013	-0.564618	-0.0491851	-0.00739961	-0.393458	-0.208652	-0.302839
iYGL190C	iYGL190C		0.116327	0.392147	-0.978657		0.577834	0.831266		0.0738333	-0.0019341	0.383562	0.0604885	0.362479	-0.0729436	0.15636	-0.212463	0.012698	0.878379	0.282674
iYMR201C	iYMR201C		0.116219	-0.756918	-0.11265		0.126086	0.320364		-0.18112	0.0528072	0.0599951	-0.12457	0.250753	0.321197	-0.049802	0.0788647	0.0848194	-0.433593	-0.00227162
iYJL160C-0	iYJL160C-0		0.115826	-0.412022	-0.830981		0.160132	-0.125824		0.120494	0.0525745	-0.195922	0.148712	-0.0828304	0.118182	0.151466	0.237662	-0.0466237	0.816769	-0.218491
iYLR420W	iYLR420W		0.115246	1.60386	-1.0993		0.340874	0.512378		0.164191	-0.0609991	0.359626	0.639565	-0.0180726	-1.08764	-0.196138	-0.391959	0.0324372	0.66567	0.111399
iYPR185W	iYPR185W		0.114805	-0.489111	-0.0774806		-0.506991	-0.485721		-0.482302	-0.120361	-0.192924	0.0220828	-0.378627	-0.104261	0.45272	-0.0494898	0.100524	0.141185	-0.279579
iYGR288W-0	iYGR288W-0		0.114499	-0.451534	-0.79897		0.0577539	-0.0286669		-0.0224418	-0.0585517	-0.116713	0.0690867	-0.386392	0.673337	0.213387	-0.413309	0.10311	0.0513373	-0.0460044
iYJR151C-1	iYJR151C-1		0.11373	1.42456	0.141222		-0.163955	-0.134194		-0.0746636	0.00577306	0.150232	-0.125859	-0.144971	-0.0437249	-0.195049	-0.491941	0.0325798	-0.403211	-0.206849
iYPL213W	iYPL213W		0.113692	2.99565	0.225489		0.106914	0.255658		-0.0984591	-0.116173	-0.0174394	-0.121752	-0.368203	0.576165	-0.559071	0.0994094	0.28025	-0.609743	0.386476
iYER121W	iYER121W		0.113689	0.121154	0.759178		0.259129	0.0406712		0.161433	-0.0023634	-0.149484	-0.0115376	-0.00252542	0.0636701	0.116097	0.284778	0.166216	0.121792	0.0129116
iYKL148C	iYKL148C		0.113518	0.344665	0.561868		-0.129584	0.004731		-0.359175	-0.307958	0.564378	-0.157097	-0.233217	-0.0349821	0.221078	0.360405	-0.215893	-0.508662	-0.2558
itN(GUU)N1	itN(GUU)N1		0.113078	-0.570829	-0.218841		0.723323	0.579948		0.320367	0.461913	-0.0437775	-0.0403248	0.544161	-0.627324	-0.174866	0.278178	0.244383	0.0583984	0.414674
iYHR143W-A	iYHR143W-A		0.111457				-0.151907	-0.0260851		0.079169	-0.085721	-0.289151	0.371855	0.0073933	-0.362456	-0.0151222	-1.21184	-0.427268	-0.0713492	-0.0422327
iYIL103W-1	iYIL103W-1		0.109997	0.647662	0.343744		-0.261889	-0.524305		-0.0204422	-0.219555	-0.185217	-0.0873961	-0.293449	0.331379	-0.221993	0.528704	-0.154724	-0.508937	-0.438627
iYKL114C	iYKL114C		0.109798	0.287989	0.531943		-0.105755	-0.133214		0.0430309	-0.022124	0.126776	-0.130647	-0.217606	-0.227024	0.0562836	-0.920546	0.0170392	-0.0891004	-0.0597006
iYFR036W	iYFR036W		0.109203	0.0608046	-0.795957		0.358783	0.319288		-0.0376011	-0.117753	-0.304509	0.224808	0.0078069	0.0121689	0.260348	0.826682	0.236537	-0.163496	0.328829
iSNR50	iSNR50		0.108634	0.286037	0.740784		0.291116	0.0535511		0.342137	0.0205749	-0.252572	-0.0693928	0.201169	0.0857423	0.0536531	-0.00973963	0.328578	0.0142982	-0.0334642
iYOR008C	iYOR008C		0.108531	0.257827	-1.64302		-0.45972	-0.187785		-0.387852	-0.0545395	-0.260619	-0.0996464	-0.0223938	0.270618	-0.224257	-0.394429	0.0137648	-0.427814	-0.154149
iYGR202C	iYGR202C		0.108408	0.119764	-0.653272		-0.246659	-0.386301		-0.143197	0.464981	0.154987	-0.66288	-0.108058	0.465919	-0.817024	-0.311367	-0.198472	-0.242467	-0.308344
iYLR317W	iYLR317W		0.106756	-1.98488	0.347216		0.239301	0.114225		0.15801	-0.142912	-0.100768	0.0224361	-0.00236039	0.150753	-0.158973	0.399105	-0.198986	0.191124	0.051372
iYCL038C	iYCL038C		0.10659	0.952639	-0.633054		0.646857	0.372796		0.275234	0.186338	0.404587	0.164175	-0.222198	-0.493242	0.302385	-0.0861988	0.107187	0.189744	0.217507
iYDR077W	iYDR077W		0.106508	-0.125253	-0.922221		0.479915	-0.0314141		0.251042	1.07822	0.0514794	-0.319687	0.218667	-0.142418	-0.608539	-0.137587	-0.197324	-0.50332	-0.0854732
iYNR066C	iYNR066C		0.10529	0.725598	0.165014		-0.131782	-0.0604595		-0.0653138	-0.153655	-0.149152	0.0641964	-0.338307	0.590422	-0.152724	-0.692383	-0.39423	-0.106143	-0.0110387
iYMR058W	iYMR058W		0.105018	0.497455	0.040106		0.267692	-0.068882		0.264223	0.328907	-0.15002	-0.0664304	0.000483078	-0.39761	-0.00360012	-0.291762	0.0398	-0.032152	0.0831209
iYPL131W	iYPL131W		0.104164	-1.64653	0.221733		1.12029	0.679651		0.541747	0.517667	-0.00482903	0.0115495	0.662028	-0.647827	0.309252	0.733008	0.0336625	0.58628	0.399368
iYDR020C	iYDR020C		0.103397	1.14187	-0.759714		-0.0411869	0.284517		-0.121007	-0.289498	0.0755061	0.0282961	-0.00437148	0.573875	-0.207671	-0.292916	0.26118	-0.128418	-0.0735799
iYMR020W	iYMR020W		0.103368	1.23105	0.618713		0.150131	-0.374739		-0.000608195	-0.217135	-0.156526	-0.0883059	-0.0922229	0.197027	1.1189	1.06595	-0.117751	-0.171418	-0.397378
iYHR094C	iYHR094C		0.102914		-3.2648		1.27899	0.852319		0.34638	0.629042	1.33877	-0.316038	-0.267444	0.414608	0.539508	-0.0882269	0.531488	0.324796	0.0907774
iYKL038W	iYKL038W		0.101291	0.00839998	-0.795441		-0.0293785	-0.069698		-0.301899	-0.18287	-0.168609	-0.0236495	-0.177393	0.267492	-0.0588173	1.24112	-0.00181155	-0.383391	-0.00549642
iYMR321C	iYMR321C		0.10075	-0.186772	0.0903102		-0.467605	-0.531097		-0.0982491	-0.272231	-0.169583	0.00389204	-0.158049	0.543148	-0.00673547	-0.380846	-0.430496	-0.516712	-0.6844
iYGL229C	iYGL229C		0.100513	0.482144	-0.139585		0.731553	0.960045		0.108718	0.222313	-0.112882	0.227048	0.428276	0.385736	-0.163528	-0.0121705	0.0536116	-0.0158239	0.535696
iYDR237W	iYDR237W		0.0992691	-0.100891	-0.117122		-0.404266	-0.442606		0.00308234	-0.178414	-0.33695	-0.547984	0.387233	-1.36009	0.0568942	-0.103105	-0.0611123	0.0584502	0.140259
iYDR460W	iYDR460W		0.0990224	-0.999824	-1.51487		0.141199	0.210881		-0.0475613	0.00701533	-0.0579765	-0.217471	0.0551118	0.481068	-0.140385	-0.101434	-0.279251	1.67564	0.159983
iYCR030C	iYCR030C		0.0987026	-1.15071	-0.832333		0.164512	0.120762		0.0405683	-0.0330298	0.0721118	-0.258415	0.154101	0.0467842	0.111793	0.01998	-0.0833437	0.037185	0.0199891
iYLL040C	iYLL040C		0.0984904	0.0100807	-0.113373		0.0409044	0.184673		-0.0636309	-0.110229	0.255865	-0.149203	-0.144754	-0.102111	-0.0479587	-0.482714	0.00811867	-0.00701273	0.153582
itA(AGC)P	itA(AGC)P		0.0977437	-1.13236	0.777566		0.9032	0.35864		0.0551386	1.01112	0.238342	-0.224518	0.31868	0.342096	0.124245	1.21301	0.260132	0.410612	-0.117957
iYOL095C	iYOL095C		0.0954626	-1.17232	-0.897555		-0.235353	-0.0927438		0.157378	-0.10627	-0.147951	0.331503	-0.0681823	-0.427338	-0.786274	-1.06678	-0.769173	0.606908	-0.0997515
iYDR349C	iYDR349C		0.0946981	0.626145	-0.33013		-0.23309	-0.205228		-0.12055	0.0165778	0.418772	-0.428937	-0.107688	-0.204711	-0.179334	-0.501756	0.00562735	0.294447	-0.274892
iYGL183C	iYGL183C		0.0944598	0.385535	0.153508		-0.542044	-0.435446		-0.125499	-0.372729	0.14474	-0.0488194	-0.0930485	-0.426749	-0.445172	-0.24618	-0.617685	-0.266858	-0.492386
iYBR139W	iYBR139W		0.0941895	0.78815	-0.011765		-0.24546	-0.41196		-0.0241253	-0.10472	-0.455261	0.0313966	-0.30576	-0.203018	-0.000127237	-0.118233	0.0402629	0.0487369	0.0120454
iYHR069C	iYHR069C		0.0933645		-0.803694		-0.329654	-0.149307		-0.0984275	-0.3258	-0.370052	-0.127449	-0.23327	0.14806	-0.649519	-0.0276176	0.313274	-0.892276	0.197576
iYMR018W	iYMR018W		0.0930066	-0.854994	-0.441057		1.45798	1.09042		0.0480027	-0.0444263	1.20021	0.549085	-0.567776	0.199333	1.78943	1.35858	0.687161	-0.339878	0.169739
iYLR009W	iYLR009W		0.0926729	0.28301	-0.404636		0.297646	-0.114064		0.394239	0.597232	-0.363799	0.132206	-0.0032455	-0.364695	0.047311	-1.11081	0.0127499	-0.315457	0.0520875
iYLR301W	iYLR301W		0.0923692	0.222178	-0.355203		0.14312	-0.0874137		-0.154992	-0.106814	-0.248781	-0.0185046	-0.157384	0.486267	0.531709	0.727651	-0.452245	-0.546422	-0.00389487
iYGR244C	iYGR244C		0.0921649	-0.549539	0.554129		0.352848	0.523138		-0.0544466	0.158824	0.466033	-0.231479	-0.030988	-0.181105	-0.144808	-0.454719	-0.0926131	-0.185293	0.420718
iYKL108W	iYKL108W		0.0909287	-0.0491681	-0.914085		0.263281	-0.350264		-0.00313467	1.50997	-0.204578	-0.145955	-0.227178	-0.554822	0.0372384	-1.13123	0.168005	0.000231678	0.0543883
iYFR054C-3	iYFR054C-3		0.0907239	-1.1872	-0.507706		-0.026084	-0.100219		-0.05757	-0.119463	-0.0713168	0.180509	-0.0184763	0.25252	0.192968	0.0145957	-0.494332	-0.309801	-0.356151
iYBR197C	iYBR197C		0.0902941	0.883477	0.121417		-0.343461	-0.457987		-0.125891	0.0522235	-0.311176	-0.195578	-0.0695317	-0.269873	-0.131282	-0.0451594	0.123214	0.236542	-0.182126
iYDR132C	iYDR132C		0.0889721	0.0372307	-0.569002		0.590477	0.0189137		0.282849	0.814924	-0.242559	0.144532	0.00174273	0.297337	-0.330928	0.375543	-0.0232527	0.197003	-0.11758
iYMR317W	iYMR317W		0.0877677	0.372699	0.608203		0.0082153	0.0936888		0.0699127	-0.0263844	-0.144242	0.312484	0.142239	-0.546001	-0.0174988	-0.514611	0.0341966	0.0235908	-0.0672023
iYKR087C	iYKR087C		0.0870673	-0.460081	0.769173		0.0275722	-0.0345624		-0.039888	-0.0407397	-0.2072	0.0241589	-0.177699	0.0958734	-0.0518987	-0.0222231	-0.241783	-0.14508	0.120045
iYML088W	iYML088W		0.086211	-0.790069	0.436601		-0.0885147	-0.212781		-0.0982063	-0.0126435	-0.343782	-0.043071	-0.450792	-0.240219	-0.0773219	-0.117263	-0.278429	-0.319642	0.404062
iYDL216C	iYDL216C		0.0857291	0.726087	-1.65594		-1.06833	-0.683302		-0.80672	-0.296674	-0.276898	0.0806234	-0.304969	-0.788053	0.0526036	-0.295233	-0.275773	-0.0107432	-0.294142
iYER127W	iYER127W		0.0844907	1.74444	-0.0320353		0.0503543	0.197848		0.0147525	-0.104807	-0.269569	-0.0165272	-0.000228382	-0.525983	0.150999	-0.566298	0.434554	0.00635806	0.492128
iYJL026W	iYJL026W		0.0844572	-0.085172	-0.501567		0.0481937	-0.068328		-0.0196415	-0.00543238	-0.420736	-0.0918792	-0.00959718	-0.0713422	-0.0717471	0.353883	-0.131462	-0.0502155	0.249773
iYPL130W	iYPL130W		0.0827919	0.884324	-1.34035		-0.26048	-0.0680503		-0.0356602	-0.313294	-0.402797	0.253298	0.00443653	-0.211512	-0.110907	-0.318798	0.401987	0.682701	-0.0570855
iYDL208W	iYDL208W		0.0825318	1.12165	0.839249		0.169091	0.212227		-0.0276432	0.323099	-0.113349	0.124262	0.115099	-0.508332	-0.361935	-0.147902	0.0593027	-0.528613	0.21466
iYPL281C	iYPL281C		0.0809241	-0.263155	-0.510122		0.262161	0.456914		-0.0215831	-0.241995	0.173942	0.34303	0.105999	0.281796	0.14882	-0.00249862	-0.162399	-0.151105	-0.118665
iYKL156W	iYKL156W		0.0808371	0.193879	-0.278003		-0.22117	-0.186374		0.128699	0.197645	-0.43017	-0.0328761	0.508973	-1.1121	-0.392591	-0.662442	-0.0778124	0.338782	-0.0271083
iYLR228C-1	iYLR228C-1		0.0807543	-0.0306319	0.148181		0.0276013	-0.158488		-0.0483482	-0.13956	0.00488031	-0.286788	-0.0195013	-0.0623304	0.371335	0.415467	-0.11807	-0.102501	-0.0761084
iYLR430W	iYLR430W		0.0804766	0.991622	-0.584205		-0.420723	-0.323814		-0.258969	-0.320335	-0.464694	-0.0553036	-0.0703512	0.586881	-0.0770238	0.286313	0.200675	-0.0393509	-0.282285
iYPL160W	iYPL160W		0.0800055	0.123971	0.813303		-0.170173	0.0407876		-0.0502608	-0.381534	-0.177031	-0.122118	0.0921307	-0.134949	-0.004159	-0.287239	-0.0597374	0.70177	0.130103
iYMR162C	iYMR162C		0.079954	1.18751	-0.204089		-0.109673	-0.342716		-0.0617261	0.382158	-0.425702	-0.179385	-0.0941628	0.41232	-0.342495	0.00992958	0.238978	0.0762091	-0.17129
itR(ACG)D-1	itR(ACG)D-1		0.0797745	-0.389029	-0.0686026		0.580546	0.245196		0.135581	0.788294	-0.0366789	-0.00939965	0.297737	-0.366696	-0.0737599	-0.00276159	-0.674596	0.109239	0.170454
iYPR035W	iYPR035W		0.0797447	0.552691	-1.96689		-0.443367	-0.714235		0.00114375	-0.0570586	-0.69226	-0.344521	-0.120512	-1.0908	0.310354	-0.384894	0.0226776	-0.0014048	0.258236
iYDR490C	iYDR490C		0.0793383	0.416949	-1.11823		0.375594	0.358919		0.0867705	-0.0822911	-0.0574218	0.509039	-0.015841	-0.0638344	-0.0550208	0.465271	0.0184967	-0.638246	0.0274385
iYLR285W	iYLR285W		0.0789864	1.42453	-1.49416		0.983347	1.01887		0.528672	0.486988	0.730616	-0.0816529	0.39748	-0.891959	-0.509324	-0.748781	0.0999174	-0.0101362	0.585851
iYKL095W	iYKL095W		0.0786924	-1.11796	-0.597456		0.911637	0.928361		-0.0227376	-0.0532716	1.04236	0.145629	-0.0977947	0.558572	0.635702	0.618394	0.0249582	-0.297634	-0.0395711
iYDR352W	iYDR352W		0.0784465	-0.912328	0.0952493		-0.124514	-0.35024		0.0207379	0.241556	-0.283066	-0.218531	0.132296	-0.000972719	-0.146587	-0.0707148	-0.0313209	-0.434424	-0.286433
iYBL031W	iYBL031W		0.077999		-1.46576		0.617453	-0.20633		0.443941	0.886448	-0.311802	-0.490075	0.220172	-0.306869	-0.0543542	0.522686	0.128652	0.00252265	0.140782
iYBR156C	iYBR156C		0.0776871	1.37644	0.110852		0.503472	0.371863		0.490065	-0.000442542	0.337333	0.471362	0.450389	-2.64578	-0.223006	0.248001	-0.43802	0.52009	0.269919
iYDR101C	iYDR101C		0.0773177	0.650825	0.346484		-0.012755	-0.115889		0.147113	-0.123654	-0.1827	-0.218658	0.0653275	0.0223462	-0.246975	0.00791839	-0.0453607	-0.266287	-0.0198714
iYNL057W	iYNL057W		0.0771837	0.732218	-1.47743		-0.202973	-0.392043		-0.0167474	-0.247944	-0.216556	-0.0305212	0.0105836	-0.28429	0.0748171	0.663338	0.0605131	0.863013	-0.362501
iYML126C	iYML126C		0.0771337	1.42885	0.70926		0.590464	0.254926		0.201217	0.840373	0.0888001	-0.183875	0.346325	0.211323	-0.410782	0.160481	0.051948	-0.328586	-0.105783
iYNL123W	iYNL123W		0.0769078	0.207411	0.817222		-0.244759	-0.343951		-0.0400304	-0.0576738	-0.328676	-0.00847234	-0.261196	-0.0589397	0.130619	-0.62794	-0.118172	-0.715167	-0.0397056
iYLRWdelta15	iYLRWdelta15		0.0764136	-0.40794	-0.876207		0.356983	-0.240349		0.167732	-0.0491586	0.23756	-0.465714	-0.00706236	0.212268	0.51237	1.26118	-0.29189	0.0723568	-0.329415
iYNL063W	iYNL063W		0.0760901	1.34417	-0.410589		-0.24977	-0.343249		-0.0909618	-0.00395746	-0.43539	-0.270418	-0.186159	0.0168259	0.499181	-0.997012	-0.251549	-0.558317	0.176603
iYCR021C	iYCR021C		0.0755035	-1.51461	-0.79592		-0.403587	-1.03921		0.120257	0.36179	-0.353039	-0.343475	-0.0856479	-0.205652	0.0208277	-0.235815	-0.269037	0.0182744	-0.749765
iYJR109C	iYJR109C		0.0746539	0.918703	-1.15951		-0.179055	-0.244047		0.0534571	0.169176	-0.2056	-0.020375	-0.156857	-0.355898	-0.22235	-0.885291	0.114567	0.734332	-0.0288514
iYPL185W	iYPL185W		0.0745424	1.1347	-0.283671		-0.0117925	0.0764663		-0.143183	-0.169422	-0.0117951	0.309791	0.029146	0.307845	0.205685	0.0932007	-0.0903763	0.304057	-0.384672
iYKL162C	iYKL162C		0.0718842	0.760952	-1.16408		0.166954	-0.00676991		0.163882	-0.159161	0.190478	-0.101108	-0.00120863	-0.603788	-0.0690635	0.457134	-0.00978277	-0.16436	-0.0211315
iYPL222W	iYPL222W		0.070425	0.194727	0.719095		0.0411344	-0.117932		-0.017969	-0.0233867	-0.132049	-0.10987	-0.0560381	0.266062	-0.168606	0.478178	-0.196006	-0.457349	-0.111862
iCEN13	iCEN13		0.0698582	0.87786	0.0335414		1.07515	0.885097		0.235841	0.469912	0.573707	-0.00109525	-0.0504922	0.623566	0.527957	-0.574006	-0.741217	1.34325	0.425557
iYMR251W-A	iYMR251W-A		0.0696426	-0.218902	0.189407		-0.418765	-0.423612		-0.291847	-0.00498178	-0.638522	0.0754891	-0.157229	-0.208137	-0.0593225	0.0218349	-0.0537822	-0.710277	0.0132945
iYDL041W	iYDL041W		0.0694099	0.16436	-0.773411		-0.204507	-0.440497		0.00401908	-0.00478598	-0.386309	-0.54605	0.00249687	0.41559	-0.242388	0.400018	0.326626	-0.059924	-0.142705
iYIR016W	iYIR016W		0.0684038	1.73248	-1.38765		-0.245445	-0.478074		-0.0218853	-6.99868e-05	-0.628616	0.114266	-0.142236	0.117815	-0.378907	0.374796	-0.340753	-0.314754	-0.189699
iYLRWdelta11	iYLRWdelta11		0.0681941		0.0333999		-0.263021	0.130851		-0.184965	-0.282347	-0.154905	0.385287	-0.0762162	-0.694673	-0.444327	-0.472477	-0.251524	-0.72333	0.205027
iYHR026W	iYHR026W		0.0680369	1.04662	-0.237339		-0.449331	-0.38789		-0.13346	-0.0898628	-0.236237	-0.445865	-0.126487	-0.0795155	-0.812702	0.000854544	0.101149	-0.0199286	0.022684
iYIR007W	iYIR007W		0.0658708	-0.843448	0.344964		-0.786343	-0.798615		-0.275162	-0.253833	-0.33854	-0.0990441	-0.478393	-0.952379	-0.0488977	-0.43538	0.237513	0.102172	-0.111921
iYBR162W-A	iYBR162W-A		0.0655882	0.282701	-0.928838		0.300779	0.0757641		0.0849326	0.38517	-0.0480564	-0.326149	0.323474	-1.07508	0.0555527	0.288483	-0.0223567	0.143598	0.348501
iYHR097C	iYHR097C		0.0652299		-8.04121		-0.462865	-0.486476		-0.253215	-0.1754	-0.238148	-0.386989	0.000568887	0.0257734	0.122383	-0.0043543	-0.217302	-0.584505	-0.250132
iYJR073C	iYJR073C		0.0652073	-0.942537	0.901444		-0.970263	-0.655334		-0.508518	-0.407911	-0.623131	-0.137752	-0.00873036	-0.0948169	-0.474011	0.00441294	-0.386987	0.0156279	-0.268405
iYDR342C-2	iYDR342C-2		0.0650508	0.433297	0.552331		-0.654453	-0.646338		-0.304448	-0.240696	-0.226972	-0.275661	-0.11487	-0.680802	0.299146	-0.251112	-0.00595846	1.06776	-0.250907
iYFL048C	iYFL048C		0.064779	-0.555522	-0.870433		-0.412984	-0.36918		-0.126894	-0.342485	-0.436822	-0.14696	-0.197324	0.0652879	0.0560532	-0.309844	0.0399799	-0.301346	0.00852016
iYPL109C	iYPL109C		0.0644922		-1.11872		0.0315892	-0.0101125		-0.0112218	-0.0615106	0.175953	-0.0134606	-0.228349	-0.0757817	0.113429	-0.27988	0.202013	0.33298	-0.097693
iYGL068W	iYGL068W		0.0644164	-0.163252	0.0945906		-0.232582	-0.208933		-0.067721	-0.13832	-0.191647	-0.0682153	-0.244413	0.488935	-0.069283	-0.565945	0.0637822	-0.0888706	-0.161446
iYGL259W-0	iYGL259W-0		0.0641472	0.146255	0.0535894		-0.438486	-0.28226		-0.1098	-0.431037	-0.214628	-0.233264	0.000215667	-0.0922155	-0.0962399	-0.253639	0.090199	-0.27351	-0.118888
iYFL056C-0	iYFL056C-0		0.0633873	0.64213	-0.222364		-0.0340227	-0.0330253		0.0110129	-0.079242	-0.112222	0.28897	-0.122879	0.120329	-0.00190852	-0.337318	0.0643464	0.136348	-0.250662
iYDR096W	iYDR096W		0.0629365	-0.0366867	-1.54556		-0.227183	-0.0849533		-0.166179	-0.121305	0.236974	-0.236925	-0.00548989	-1.43773	0.593861	-0.848285	0.245465	0.262446	0.197264
iYJR093C	iYJR093C		0.0614146	-1.85197	-1.06994		0.447682	0.346179		0.498938	0.203327	0.017229	-0.138349	0.0184425	-0.574868	-0.09576	-1.47171	-0.00635108	-1.41694	0.594615
iYDR152W	iYDR152W		0.0613457	-0.236545	-1.03596		-0.624127	-0.184367		-0.267474	-0.281067	-0.404843	-0.00948538	-0.0364712	-0.0511161	-0.0944875	-1.24141	0.547435	-0.132444	-0.0363907
iYLR398C	iYLR398C		0.0612437	0.80366	0.0958072		0.383072	0.285569		-0.00365558	0.322768	0.00116681	-0.264256	-0.0219887	0.259501	0.138854	-0.21126	0.0150733	0.525545	0.357855
iYKL117W	iYKL117W		0.0603913	-1.26819	-1.01747		0.268566	0.200974		-0.00840546	-0.121638	-0.108621	0.127334	-0.142164	0.00681461	0.120837	0.565897	0.195477	0.24381	0.21171
iYBL094C	iYBL094C		0.0601257	0.0383357	0.63591		-0.070088	-0.344086		-0.0100485	0.0368822	-0.271176	-0.467858	-0.0865258	0.490039	-0.0095067	0.348552	0.167271	0.0364137	-0.109235
iYML116W	iYML116W		0.0583182	-0.430118	0.0932488		0.486911	-0.391085		0.522156	0.537943	-0.00533619	-0.637316	-0.0439306	0.0971232	-0.398817	0.887313	0.152809	-0.548554	-0.16255
iYDR212W	iYDR212W		0.0573015	0.498411	0.0111514		-0.17169	0.0270108		-0.164687	-0.400125	-0.279671	0.459927	-0.167907	-0.463709	0.230322	-0.0677366	0.10912	0.126811	0.0707056
iYIL130W	iYIL130W		0.0570274	0.541527	-1.05415		-0.244719	-0.013981		-0.286603	-0.103967	0.0333077	-0.265996	-0.0858034	0.233603	-0.383156	-0.0404066	0.122041	-0.0781802	-0.00137794
YBRCdelta11	YBRCdelta11		0.055821	-0.122251	0.790909		0.199048	0.188257		0.0695696	0.128853	-0.345989	-0.139534	0.253301	0.481721	-0.236431	-0.0260093	-0.17423	0.583567	0.147212
iYNR008W	iYNR008W		0.055585	-0.0484532	-0.569928		-0.272408	-0.437206		-0.163536	-0.00689653	-0.197924	-0.455267	0.0032833	-0.130302	-0.245638	0.561152	-0.24714	-0.702772	-0.113379
iYKR102W-0	iYKR102W-0		0.055045	-1.44656	-0.566028		0.213747	0.292206		0.149037	-0.0738182	-0.0576759	0.292561	0.174937	0.0334169	-0.0601633	-0.307603	0.00206072	0.384599	-0.0922078
iYPL140C	iYPL140C		0.0542013	-0.525246	-1.22297		0.36527	0.453774		-0.00447162	-0.0466625	-0.0555344	0.320891	-0.0840065	0.0133383	-0.22307	0.418191	0.126146	-0.326138	0.308098
iYGL221C	iYGL221C		0.0538182	0.711231	0.803862		-0.332879	-0.322157		-0.0553683	-0.000275826	-0.325224	0.0435446	-0.000854588	-0.207551	-0.178797	-0.556608	-0.0560299	0.0849221	-0.233632
iYPL237W	iYPL237W		0.0536639	-0.45944	0.296942		0.199771	0.199283		0.16158	0.0286556	-0.112047	0.201647	0.278333	-0.183504	0.165134	-0.36722	0.147594	0.817763	-0.129107
iYKL002W	iYKL002W		0.0531724	1.07495	-0.357548		-0.885135	-0.344487		-0.592493	-0.271886	-0.18381	-0.298295	-0.217223	0.175961	-0.268245	-1.2441	-0.197442	-0.631801	-0.0512675
iYOL079W	iYOL079W		0.0528283	-0.266144	0.279128		0.12399	0.733359		-0.0672281	-0.0673606	-0.403127	0.476185	0.460809	-0.12262	-0.822434	-0.303795	0.225438	-0.323984	0.428141
iYHL009C	iYHL009C		0.0527945	0.897766	-0.418262		0.00922563	0.215414		0.0322744	-0.0267201	0.079615	-0.00900228	0.0744689	-0.895646	-0.299457	-0.511433	0.433298	0.354531	0.273531
iYNL216W	iYNL216W		0.052464	-0.636685	-0.447351		-0.691509	-0.577471		-0.0275053	-0.194858	-0.307893	-0.0796068	-0.0106387	-0.697093	-0.667843	-0.534957	0.630259	-0.105929	-0.385578
iYGR183C	iYGR183C		0.0523139	-0.16692	0.0106135		0.327298	0.147986		-0.000482706	0.028758	0.516479	-0.0688181	-0.0960085	-0.0531876	-0.140686	0.618521	-0.834785	-0.287665	-0.137611
iYDL013W	iYDL013W		0.0522329	-0.77687	0.300663		0.0824626	-0.0357538		0.141668	0.0100236	-0.0292726	-0.601554	0.0224991	0.0433273	-0.108237	-0.181968	0.444759	0.159844	0.215681
iYCR054C	iYCR054C		0.0507809	0.689021	-0.557066		0.337324	0.300355		0.261786	-0.125655	-0.251408	0.185189	0.151605	0.0196518	0.00377118	-0.0662632	0.00171089	0.334726	0.189256
iYPR006C	iYPR006C		0.0503576	0.882459	0.937385		0.400089	0.878063		-0.0986866	-0.276558	1.35539	-0.22239	-0.0807459	0.24037	-0.330073	-0.244275	0.288907	-0.0480281	-0.0277206
iYBL081W	iYBL081W		0.0502195	3.06306	0.455751		0.129774	0.0961517		-0.176705	-0.335566	-0.0320287	0.01817	-0.207054	-0.0709292	1.50927	-0.369502	0.000621812	0.230045	0.196427
iYDR273W	iYDR273W		0.0497777	-0.84415	-0.550784		-0.461197	-0.359514		-0.408527	-0.128756	0.244778	-0.486906	-0.0746572	0.552549	-0.00232187	-0.0302535	-0.116441	-0.830452	-0.545893
iYOR308C	iYOR308C		0.0484658	0.723087	-0.506102		-0.226386	-0.16186		-0.2837	-0.264903	-0.589297	-0.165292	-0.243401	0.487673	0.596492	-0.277076	0.00700227	-0.533738	0.320626
iYJL025W	iYJL025W		0.0481351	-0.287983	-1.11869		0.0454044	-0.148606		0.0156556	0.15776	-0.171558	-0.224564	0.00518898	-0.453125	0.0779715	0.0581433	0.148432	-0.269497	0.123234
iYGR208W	iYGR208W		0.0479324	-0.430578	0.699865		-0.554601	-0.572192		-0.382078	0.138686	-0.549097	-0.192912	-0.0614804	-0.113132	-0.358389	0.246555	-0.00221527	0.141456	-0.175304
iYML007W	iYML007W		0.0478722		0.648757		0.693613	0.830022		0.11996	-0.155434	0.368273	0.0555205	0.287151	0.425166	-0.613197	1.42008	0.2466	1.08439	0.163344
iYER020W	iYER020W		0.0477775	-1.04297	-1.16452		-0.583602	-0.525375		-0.516801	-0.0271634	-0.287689	-0.0163345	0.106551	-0.0065896	0.255166	0.329457	-0.0833152	-0.109968	-0.636614
iYPL242C	iYPL242C		0.0474369	0.20635	-0.465676		-0.253933	0.0602162		-0.0424131	-0.00824011	-0.0560793	-0.201916	-0.0652546	-0.630452	-0.971386	-0.826808	-0.00276415	0.266911	0.410242
iYLR088W	iYLR088W		0.0467946	0.243175	0.758612		-0.127111	0.206823		-0.327057	-0.080221	-0.274468	-0.0256797	-0.10054	-0.150605	0.249511	-0.660749	0.122331	0.724449	0.500038
iYNL064C	iYNL064C		0.0464339	0.313288	0.669902		0.271102	0.382832		-0.126665	-0.0650142	0.045639	-0.0729999	-0.0104223	0.241357	0.0147311	0.344337	-0.00782546	0.185938	0.302145
iYGL013C	iYGL013C		0.0463629	0.524594	0.529683		0.612322	0.652314		0.124372	0.273461	0.32185	-0.050134	0.661852	-0.395462	0.000431301	0.337119	-0.13019	-0.288246	0.0726254
iYDR125C	iYDR125C		0.0463618	-0.168692	-1.26398		-0.374584	0.0614246		-0.371729	-0.203318	0.0319925	-0.0866101	0.142305	0.510804	-0.158695	-0.556788	-0.131585	-0.00867934	-0.296022
iYDR361C	iYDR361C		0.0453055	-1.68049	-2.95354		0.26909	-0.0549376		0.0666144	0.511711	0.0545872	0.190913	-0.178741	0.696784	0.0645539	-0.263178	0.242334	0.804667	-0.520828
iYLL030C	iYLL030C		0.0446096	0.869749	-1.35498		-0.28946	-0.169885		-0.224684	-0.347762	-0.00339176	-0.0526167	-0.149239	0.430443	0.108745	0.0442696	0.172949	0.396267	-0.358063
iYIL049W	iYIL049W		0.044371	0.132882	-0.549245		0.245709	0.383729		0.170104	-0.00400632	-0.156601	0.336	-0.174538	0.1728	-0.176005	-0.832648	0.616703	0.0654321	0.255154
iYDL007W	iYDL007W		0.0440232	0.252111	0.246056		-0.0873803	-0.0635401		-0.0312362	0.0316528	-0.262424	-0.0242326	0.104462	-0.296366	0.0936801	-0.452692	0.0293062	0.148811	0.0319925
iYPR027C	iYPR027C		0.0430504	0.500706	0.675064		-0.0401324	0.201463		0.0371058	0.0659219	0.0866335	0.0283725	0.230094	-0.0219411	-0.801186	-0.490241	0.00979432	-0.0926794	-0.155538
iYLR448W	iYLR448W		0.0429681	-1.08215	0.346875		0.63438	0.409619		0.273064	0.000631329	-0.00192918	0.0117741	0.387175	-0.240761	0.60434	0.544406	0.114979	0.547437	0.128796
iYKR019C	iYKR019C		0.0421833	0.178794	-0.145568		-0.563906	-0.462004		-0.247893	-0.257472	-0.26344	0.073643	-0.259945	-0.0742822	-0.0429135	-0.391548	0.204429	-0.503575	-0.344023
iYCR019W	iYCR019W		0.0418161	0.666629	-0.438903		0.992418	0.694155		0.279781	0.176366	0.0641617	0.173526	0.287351	0.338228	0.0311258	1.55874	0.180558	-0.924075	0.208165
iYDR403W	iYDR403W		0.0413537	0.0159107	-0.862404		0.0464009	0.826163		0.0827016	0.00791222	0.334105	-0.100634	0.35808	-0.125551	-2.30804	-0.69193	-0.105322	0.934032	0.475083
iYER061C	iYER061C		0.0411349	0.412938	0.471194		-0.484672	-0.269942		-0.220781	-0.239227	-0.293687	-0.222735	0.297418	-0.253881	-0.343683	0.0116671	-0.235147	-0.36862	-0.199544
iYGL033W	iYGL033W		0.0406784	0.377049	-0.116076		0.376935	0.0453884		0.303569	0.249726	-0.227575	0.181222	-0.163979	0.120217	-0.0543078	-0.231818	0.00416625	0.202699	0.071465
iYIR024C	iYIR024C		0.0403205	-0.0889363	-0.162569		0.282667	-0.242384		0.254701	-0.0194803	-0.317262	0.269127	-0.0161765	-0.508294	0.446326	1.06835	0.54394	-0.766608	-0.254044
iYFR002W	iYFR002W		0.0401773	-0.330436	-0.13905		0.677692	0.0232682		0.282766	0.406921	-0.351279	0.19142	-0.352906	-0.0535926	-0.121923	1.28425	0.210824	-0.123876	0.336341
iYDR452W	iYDR452W		0.0399881	0.135021	-0.400571		-0.105219	-0.521259		0.118421	0.188134	0.0346823	-0.220065	-0.33853	-1.00821	0.163409	-0.299936	0.219227	0.379991	-0.0753388
iYER120W	iYER120W		0.0397336	0.3127	-0.537812		-0.492467	-0.105813		-0.173202	-0.303656	-0.342472	-0.210711	0.232402	-0.149914	-0.646408	-0.33358	0.142456	0.116907	0.0182684
iYGL211W	iYGL211W		0.039654	-0.625595	0.141324		0.041216	0.0939618		-0.00699593	-0.0188757	-0.25102	-0.135729	0.279521	0.00805383	-0.357102	0.37762	0.102343	-0.0203665	0.0546979
iYOR001W	iYOR001W		0.0390775	-0.429678	-0.228201		-0.152907	-0.382689		0.0508228	0.112896	-0.241064	-0.0029094	-0.190089	-0.613842	0.341454	-0.728933	0.0681425	-0.837477	-0.0587558
iYPL021W	iYPL021W		0.0389952	1.5464	0.937768		0.272087	0.287492		0.0385854	-0.132583	0.811959	0.146256	-0.462139	0.207106	-0.0309962	-0.212737	0.361658	0.467442	-0.294358
iYMR073C	iYMR073C		0.0388493	-0.0111822	0.572372		-0.276709	0.285801		-0.616202	-0.153666	-0.0644326	0.183573	0.000389331	-0.0978479	0.109489	-0.232685	0.00212266	-0.0725276	0.182
iYKL064W	iYKL064W		0.0387552	-0.019961	-2.04394		-0.0345825	0.369707		-0.260863	-0.227902	-0.0820817	-0.302914	-0.0793833	1.03612	0.000228216	-0.66419	0.0714362	0.059417	0.347711
iYDR360W	iYDR360W		0.0387378	-0.157236	-1.9872		0.366549	0.0409265		0.191359	0.321108	0.302715	-0.509189	0.0697692	-0.263543	0.0196406	-0.030475	-0.220501	-0.314376	0.10562
iYKLWdelta7	iYKLWdelta7		0.0387141	1.43421	0.716106		-0.347904	-0.651694		-0.327069	-0.0304638	-0.314138	-0.285718	-0.323021	0.321621	0.415	0.580522	-0.16247	0.0372861	-0.318467
iYPRWsigma4	iYPRWsigma4		0.0385932	-0.589295	-1.31126		0.152161	0.467206		-0.00537326	-0.066944	-0.144299	-0.16025	0.166617	1.06734	-0.217467	-0.727051	0.210087	0.844677	0.180917
iYKL201C	iYKL201C		0.038517	0.60217	-0.0974664		-0.040891	0.206148		-0.0635393	-0.208631	-0.141473	-0.0427117	0.304588	-0.0160325	-0.366585	-0.267371	-1.23427	-0.268145	0.174531
iYBR259W	iYBR259W		0.037956	0.133737	0.580406		0.0511449	0.0793543		-0.126459	0.015372	0.0262244	0.0162123	0.171527	-0.227385	0.243916	-0.0333851	-0.433645	0.202963	-0.0871002
iYKL077W	iYKL077W		0.0378704	0.797536	-0.112626		0.687943	1.03587		-0.0063404	-0.458719	0.417076	0.909952	-0.0163002	0.940532	0.62161	-0.0163368	-0.284517	0.00977655	-0.116868
iYBR024W	iYBR024W		0.0376636	-0.7275	0.330025		1.42447	1.09513		0.519717	0.44706	0.136614	0.611598	0.261511	-0.19187	0.69238	0.341139	0.1891	0.322022	0.52395
iYER007W	iYER007W		0.0376144	0.988182	-0.222112		-0.0947372	-0.177346		-0.0874299	-0.144458	-0.0794189	-0.187599	-0.178253	-0.0353875	-0.0454018	0.235459	-0.0944171	-0.683642	0.0206245
iYER177W	iYER177W		0.0371365	0.348244	-0.087347		-0.188067	-0.228897		0.102304	-0.165074	-0.283156	0.444558	0.193874	0.0764551	-0.152209	-0.195541	-0.419121	-0.0233509	-0.671638
iYBR168W	iYBR168W		0.0371121	0.14305	-0.28179		-0.319589	-0.0177179		-0.359672	-0.412446	-0.00549855	-0.36272	-0.0916419	-0.58369	0.010402	-0.0571188	-0.671492	0.440463	0.468148
iYOLCdelta9	iYOLCdelta9		0.0369865	1.21306	-0.5314		-0.258492	-0.510772		-0.0545092	-0.0134352	-0.571035	0.229813	-0.239124	0.485407	0.229373	-0.0907764	0.0639495	0.0986729	-0.461678
iYDR034W-B	iYDR034W-B		0.0369225	0.0773325	-0.979966		-0.388141	-0.343951		-0.248874	-0.00250352	-0.220145	-0.302179	-0.03886	0.161345	0.315461	-0.650184	0.20599	-0.0063202	-0.210378
iYLR340W	iYLR340W		0.0363022	0.764877	-1.18397		1.40939	1.92984		0.142231	0.00699853	1.1473	0.397272	0.0989155	0.91443	-0.172248	0.187793	0.686579	-0.014801	0.615623
iYPL265W	iYPL265W		0.0358283	-0.534148	0.23133		-0.434225	-0.408953		-0.141935	-0.249188	-0.227506	0.108361	-0.0449644	-1.05031	0.101672	-0.139797	-0.0806207	-0.23276	-0.149472
iYBRCdelta18	iYBRCdelta18		0.0357593	0.242133	0.10955		0.627518	0.904009		0.0534188	-0.0778262	0.00453994	0.180995	0.305626	-0.632203	0.276227	-0.000616032	0.048784	0.397024	0.844689
iCEN1	iCEN1		0.0349297	-1.73262	-0.519737		0.905239	0.935492		0.410989	0.26239	0.171818	-0.0610622	0.44288	0.117168	0.05421	-0.48807	0.151792	0.50881	0.545646
iYDR031W	iYDR031W		0.0343938	-0.805097	-0.0841267		-0.653222	-0.687127		-0.243299	0.0017387	-0.0152491	-0.957498	-0.160148	0.0649332	-0.934734	0.0964403	-0.0389413	0.221794	-0.170458
iYKL192C	iYKL192C		0.034132	-1.2062	-0.141746		-0.725678	-0.321699		-0.503018	-0.39792	-0.341323	-0.223247	-0.0772064	0.0653763	-0.31627	-0.114199	0.0428705	-0.650469	-0.0508676
iYLR119W	iYLR119W		0.0337724	1.38097	0.524121		0.0340058	-0.454947		0.131833	0.00240643	-0.395714	-0.153837	-0.380273	0.381835	0.178928	0.358635	0.0237526	-0.232846	-0.0861914
iYMR183C	iYMR183C		0.0324349	-0.532755	-0.847342		-0.100339	-0.0594185		-0.127851	-0.238956	0.340248	-0.190528	-0.130099	0.364103	0.00527479	0.00128501	-0.232176	-0.000876198	-0.347013
iYPL135W	iYPL135W		0.0321939	-1.25211	-0.76381		0.365735	0.0656785		0.293583	0.266159	-0.0773304	-0.202718	-0.157748	0.30654	-0.771435	0.312623	0.0817872	-0.318471	0.189131
iYML018C	iYML018C		0.0312782	-1.28216	-0.0859492		0.0433695	-0.0796636		0.024267	0.0465939	-0.355666	-0.0950291	-0.138309	0.505891	-0.265052	0.109554	0.0790982	0.0932872	0.0683811
iYNR052C	iYNR052C		0.0311453	0.487219	0.0491583		0.574354	0.286965		0.400603	0.153078	-0.239756	0.0680343	0.208174	0.545769	-0.220899	0.460531	0.289547	-0.187198	-0.00322763
iYDR097C	iYDR097C		0.0309178	-0.116824	-0.0777171		-0.18984	-0.0118761		-0.195833	-0.170368	0.0933861	0.0254789	0.0499832	0.277958	-0.279266	-0.168282	-0.878417	0.0616228	-0.289359
iYHR046C	iYHR046C		0.0305352	-0.240118	0.0957844		-0.144793	-0.180246		-0.111592	-0.0258671	0.121486	-0.224177	0.00241104	-0.588938	0.152143	-0.050319	0.216145	0.0812998	-0.128706
iYGL187C	iYGL187C		0.0297572	-0.101668	-0.170648		-0.119114	-0.159449		-0.129415	-0.0657862	0.0207949	-0.00129266	0.0171791	-0.889092	-0.0712931	0.500447	0.00062484	0.573415	-0.0757634
iYCR043C	iYCR043C		0.0295784	-1.23122	0.145541		0.0570395	-0.0437182		0.0106343	-0.150425	-0.368525	-0.382913	-0.0173122	0.345113	-0.317902	0.722382	0.0638192	0.170664	0.299999
iYKR090W	iYKR090W		0.0294979	0.783186	-0.0360957		-0.0955382	-0.0965663		0.00483214	-0.161934	0.012581	0.134772	-0.235336	-0.314515	0.0610273	-0.42113	0.124649	-0.0751567	-0.0848364
iYOR370C	iYOR370C		0.0294229	0.0063255	-1.04808		-0.128916	-0.21793		0.00583744	-0.00131147	-0.251764	-0.254406	-0.244663	-0.57561	0.0414489	-0.46481	0.342694	0.115855	0.349727
iYOR124C	iYOR124C		0.0291722	-0.345436	0.127998		0.157229	0.518889		-0.207357	0.0343529	0.293693	-0.0142503	-0.0312815	0.165259	-0.267833	-0.424362	0.122453	0.0325139	0.252854
iYOR373W	iYOR373W		0.0280075	-1.31704	-0.424192		0.311266	0.501943		-0.214615	0.193069	0.171989	0.122509	-0.119658	1.2865	-0.0538337	-0.273387	0.0640927	-0.258077	-0.0691667
iYDL147W	iYDL147W		0.0277479	-0.518751	-0.196949		0.401114	0.454636		-0.0489692	-0.0504542	0.71872	0.0902154	0.122147	-1.07415	0.265221	0.55728	0.127504	0.477976	0.0190844
iYNL183C	iYNL183C		0.0264925	-0.224991	0.293489		0.421437	-0.0158542		0.35563	0.593236	0.0781707	-0.0479258	-0.0373022	-1.15265	-0.492725	-0.0156485	-0.00387252	0.182352	0.235691
iSNR70	iSNR70		0.026326	-1.06039	0.663115		1.39945	0.802724		0.602433	0.575608	0.0469409	0.159362	0.24269	0.56232	0.61529	0.482525	-0.036792	0.612289	0.347568
iYGR121C	iYGR121C		0.0258603	0.0735584	0.254612		0.195642	-0.505909		0.000937015	0.877214	-0.386245	-0.135721	-0.0904862	-0.0411595	0.403773	0.071131	-0.316679	-0.477816	-0.231791
iYOR150W	iYOR150W		0.0256252	1.69173	-0.556372		0.016741	-0.0965708		-0.0946611	-0.0328079	-0.46252	-0.0106085	-0.119735	0.119102	0.54273	-0.0148807	0.284236	0.681845	0.16177
iSNR42	iSNR42		0.0250133	0.679309	0.729481		0.250342	-0.0504323		0.27143	0.402448	-0.0769206	-0.177161	0.44174	-0.776812	-0.184559	0.087723	-0.0115101	0.000586048	-0.104179
iYEL028W	iYEL028W		0.0247512	0.145155	0.614179		0.307072	0.580668		-0.00516339	-0.00763748	0.174837	0.127395	0.0634651	0.0336101	-0.347574	-0.335254	-0.0971331	-0.347688	0.319264
iYBR192W	iYBR192W		0.0229042	-1.60136	-0.927118		0.372553	0.317235		0.0111593	-0.103449	0.150059	-0.0372437	-0.215232	0.0794368	0.369864	0.11693	0.127431	-0.221814	0.31523
iYNL328C	iYNL328C		0.0228176	0.317473	0.742999		0.0123427	0.079794		-0.139543	-0.0587568	0.201381	-0.201894	-0.128303	0.421578	-0.206124	-0.0229546	-0.30145	0.337028	-0.0560015
iYER168C	iYER168C		0.022543	-0.411355	-1.06544		0.0452003	-0.0575231		-0.103667	0.400337	-0.32176	-0.0281171	-0.073649	-0.23776	-0.284222	0.00297739	0.199573	0.20888	0.20227
iYLR054C	iYLR054C		0.0215391	0.447962	0.123652		-0.17772	0.324006		-0.396861	-0.238366	0.738721	-0.0564317	-0.119692	-0.690571	0.00130779	-0.564568	0.149368	-0.320262	0.0193277
iYJR102C	iYJR102C		0.0213184	0.537688	-0.317275		1.40212	0.434779		0.364517	1.78532	-0.0370928	0.67827	-0.303137	-0.0903721	0.380064	-0.0722092	-0.0250835	0.753238	0.222357
iYLR104W	iYLR104W		0.0211738	-0.864551	-2.41064		-0.923992	-0.699871		-0.510188	-0.353595	-0.734528	0.143496	-0.203589	-1.06803	0.0570839	-0.162253	0.0368576	-0.561819	0.00545504
iYBL056W	iYBL056W		0.0207468	0.628583	0.914753		-0.121221	-0.43098		0.0334293	-0.0352379	-0.237305	-0.33303	-0.0758535	-0.115466	0.274742	0.0985	-0.0294482	-0.740737	-0.127983
iYGL218W	iYGL218W		0.0196711	0.210704	-0.336863		0.281896	0.346647		-0.0335252	0.0530645	0.0357656	0.554329	-0.0551041	0.154966	0.10884	-0.0869155	-0.0159211	1.01781	-0.152792
iYKR102W-1	iYKR102W-1		0.0193817	1.57653	0.179954		0.641407	0.7381		0.0203324	-0.0311995	0.158911	0.587104	-0.14238	0.228553	0.424422	0.00598931	0.0875935	0.142145	0.2676
iYFR051C	iYFR051C		0.019333	-0.780593	-1.25081		-0.174688	-0.447694		-0.179647	0.184643	-0.140084	-0.216369	0.0684181	-0.540485	-0.097183	0.84265	-0.23037	-0.106915	-0.279103
iYLR123C	iYLR123C		0.0168792	0.333324	0.777837		-0.14748	-0.162281		-0.270695	0.229054	-0.310107	0.107548	-0.0483416	-0.0107365	-0.727956	0.941299	0.370343	-0.47795	-0.158793
iYMR009W	iYMR009W		0.0165571	0.377168	-0.332673		-0.280105	-0.210056		-0.0633676	-0.144855	0.0438921	-0.0919535	-0.0103362	-0.899227	-0.098915	-0.472397	-0.28348	0.0921921	-0.0300894
iYMR302C	iYMR302C		0.016215		-0.176832		0.398777	0.0373253		0.0741397	0.27094	-0.214401	-0.0168659	0.353692	-0.0295456	0.230614	1.02537	-0.297516	0.0974255	-0.145598
iYGR269W	iYGR269W		0.0150392	0.921838	-1.1536		-0.161354	-0.209811		-0.0346845	-0.244939	-0.291393	-0.2314	0.00801825	0.392768	-0.139578	0.145246	-0.488266	-0.661786	-0.0653348
iYLR257W	iYLR257W		0.0136406	-0.328373	-0.665587		-0.0182576	-0.260716		-0.0467564	-0.084924	-0.141908	-0.0893671	-0.0127738	-0.0769451	0.0195673	0.848362	-0.224803	0.0568229	-0.224073
iYER171W	iYER171W		0.0131853	-0.568552	-1.34213		-0.337569	-0.0655483		-0.368015	-0.255244	-0.339426	0.00631066	-0.036443	0.0378305	-0.0992229	0.178714	0.118861	-0.2413	0.0682787
iYGR043C-1	iYGR043C-1		0.0124266	-0.754436	-0.598803		0.262863	0.507119		-0.00459314	-0.230372	0.786443	-0.0883871	-0.00349373	0.14186	-0.231388	-0.0813868	0.0523895	0.056446	-0.132146
iYAL038W	iYAL038W		0.0122575	-0.183073	-0.869532		1.92674	0.72472		0.487121	2.82881	0.292134	0.012575	0.315612	0.665809	0.265439	-0.395858	0.128965	1.10427	0.0316287
iYMR108W	iYMR108W		0.0119909	-0.532844	-1.66432		0.0455389	0.0750869		-0.00610152	-0.0689945	0.0269293	-0.0407193	-0.0474876	0.746779	-0.0903653	-0.398628	-0.4253	0.16191	-0.199562
iYNL273W	iYNL273W		0.0116046	1.82258	0.857216		-0.393985	-0.207497		-0.323371	-0.061856	-0.561732	-0.151495	-0.284975	0.211404	-0.222542	-0.429269	0.150961	-0.0495424	0.336535
iYDR045C	iYDR045C		0.0116002	-0.0728098	0.267682		0.547076	0.367859		0.181178	-0.043578	0.283815	0.094744	-0.047123	-0.0600364	0.269316	0.364297	-0.216059	0.605275	0.105937
iYIL084C	iYIL084C		0.0109092	-1.34349	-0.0119627		-0.366937	-0.183911		-0.221859	-0.317536	0.000361927	-0.0805603	-0.219859	-0.269421	-0.452694	-0.00850565	-0.397057	0.146116	0.00462435
iYPL208W	iYPL208W		0.0106154	-0.212155	0.0151385		0.16285	0.169519		-0.0696997	0.314565	-0.226021	0.44456	0.031691	-0.0874143	0.277473	-0.63193	-0.0175043	-0.438179	-0.0546929
iYBL057C	iYBL057C		0.0104502	1.0108	-0.557861		-0.283402	-0.0701016		-0.122353	-0.185513	-0.0429245	-0.147483	0.272594	-0.180594	-0.102813	-0.29294	0.181916	-0.167027	-0.263392
iYOR166C	iYOR166C		0.0100264	-0.661407	0.272205		0.598208	0.555657		0.450005	0.329297	-0.000933379	0.00856964	0.554394	-1.13858	-0.416892	-0.273664	0.123494	-0.0135998	0.489191
iYNL279W	iYNL279W		0.00997876	-0.0416522	-0.0753088		-0.77919	-0.78605		-0.279562	-0.120152	-0.48497	-0.0336638	-0.540918	0.153646	-0.746334	-0.366758	-0.363091	-0.436261	-0.274304
iYGR113W	iYGR113W		0.00983561	0.906899	-0.388244		-0.497408	-0.549032		-0.0933873	-0.176197	-0.48263	-0.015772	-0.111676	0.227984	-0.161259	-0.581745	-0.936664	0.13048	-0.306542
iYER004W	iYER004W		0.00964632	-1.08475	-0.693921		-0.0522663	-0.0706826		-0.0310125	-0.241648	-0.223882	-0.272355	0.210715	0.53235	0.326544	0.0850597	-0.00270654	-0.417076	-0.183962
iYIL070C	iYIL070C		0.00951613	1.46426	-0.559184		1.02997	1.03941		0.384974	0.320225	0.0284574	0.442116	0.400364	-0.216185	0.426595	-0.440826	0.266355	0.134985	0.558002
iYML048W	iYML048W		0.00922312	0.554155	-0.56275		0.354756	0.175097		-0.0916929	-0.215869	0.223419	0.349813	-0.179769	0.189529	1.55191	0.0235806	0.00657178	0.319806	-0.283645
iYCR097W	iYCR097W		0.0089604	-0.470613	-0.290596		-0.309743	-0.396054		0.0194333	-0.171574	-0.309622	-0.0772953	-0.189949	-0.724204	0.0386415	-0.652584	-0.546514	-0.00616995	0.138484
iYJL033W	iYJL033W		0.00817417	-0.703982	-0.323525		0.0309955	0.134291		-0.214656	-0.0785576	-0.628697	0.127491	-0.14842	0.524991	-0.256791	0.57561	0.183177	-0.0089869	0.399152
iYGL113W	iYGL113W		0.00702165	0.445367	0.574264		0.131747	0.0880208		0.221584	0.0079468	-0.0296766	0.0407276	0.00347761	0.107018	-0.352031	-0.434232	0.0650267	0.00089304	-0.074876
iYBR065C	iYBR065C		0.00684837	0.0177247	-1.78322		0.403992	0.404479		0.124353	0.149764	-0.138035	0.0724379	0.131065	0.559782	0.306574	-0.472863	0.464064	0.360111	0.0950517
iYPL028W	iYPL028W		0.00672645	0.687503	-1.24735		0.0281855	-0.161873		0.155854	-0.0470049	-0.0760229	0.013817	0.0695978	-0.627223	0.0352673	0.0719579	0.0577874	-0.330054	-0.140459
iYJL008C	iYJL008C		0.00643586	-0.817653	-1.93294		0.0723411	-0.261668		-0.000490961	0.419808	0.199934	-0.0158369	-0.166615	-1.31721	0.123629	-0.171888	-0.299113	-0.330535	-0.00979915
iYNL223W	iYNL223W		0.00553868	-0.755194	-0.14879		-0.31451	-0.222895		-0.162578	-0.271634	-0.099351	-0.0340841	-0.174259	0.155577	-0.176299	-0.3043	-0.63233	-1.44313	-0.140781
iYJL037W	iYJL037W		0.00528099	-0.568315	-0.830157		-0.289024	-0.643025		-0.136321	0.00179734	-0.297461	-0.354508	-0.16098	-0.891948	0.903114	-0.0997774	0.00214254	0.659081	-0.0140972
iYLR395C	iYLR395C		0.0049969	-0.277087	-1.58182		-0.249431	-0.203044		-0.108125	-0.179343	-0.263376	-0.0272044	-0.0266719	0.403886	-0.246324	0.00259985	-0.151408	-0.0801424	-0.252781
iYPL211W	iYPL211W		0.00425825	1.701	0.840362		0.308301	0.604922		-0.0756568	-0.0429795	0.241924	-0.0285153	0.0430971	0.682036	-0.388922	-0.187266	-0.189304	-0.0936836	0.216906
iYOR232W	iYOR232W		0.0039164		-0.151948		0.911284	0.882859		0.393237	-0.00106129	0.326156	0.161293	-0.0269085	0.796683	0.423258	-0.7567	-0.246441	0.222618	0.384122
iYPL230W	iYPL230W		0.00340144	-0.236278	-0.965943		0.00171896	0.157369		-0.17925	-0.218523	-0.167825	-0.0739047	0.241766	0.0903283	0.170757	0.286051	-0.308854	-0.414187	0.0714847
iYLR124W-1	iYLR124W-1		0.00194222	0.349838	0.711773		0.191315	0.506518		-0.086786	0.163489	0.458634	-0.0445915	0.302903	-0.184781	-0.674342	-0.0699438	0.169286	-0.182324	-0.0432801
iYPL275W-2	iYPL275W-2		0.00172299	0.690379	-0.210149		0.361101	0.369204		0.0103162	-0.0160284	0.537174	-0.0241013	0.0736949	0.245325	0.196477	0.109272	-0.012943	0.440463	-0.243229
iYDL227C-0	iYDL227C-0		0.00106926	0.633929	0.74078		-0.115788	-0.181615		-0.135885	-0.273418	-0.0392529	-0.22395	-0.127017	0.51733	0.280166	0.13207	-0.470798	0.11563	-0.186439
iYCR106W	iYCR106W		-0.000671488	0.333618	0.996346		-2.07703	-1.70329		-0.636795	-0.863031	-0.499439	-0.886296	-0.621114	-1.36053	-0.787107	-1.18966	-0.138177	-0.577241	-0.242465
iYKL191W	iYKL191W		-0.0021209		0.705396		-0.264238	-0.029788		-0.389793	-0.155402	0.199336	-0.077302	-0.0987616	-0.445709	0.124219	-0.0500124	-0.00829596	-0.0128987	-0.050402
iYKL090W	iYKL090W		-0.00212787	1.04774	0.298737		-0.0164091	0.26145		-0.241111	-0.284822	-0.188841	-0.108814	-0.136786	0.415186	0.0273265	-0.0770185	-0.0544294	0.360857	0.421445
iYJL058C	iYJL058C		-0.00268862	-0.735751	-0.400759		-0.820098	-0.954844		-0.44262	-0.292384	-0.0030746	-0.0297546	-0.284311	-0.970306	0.220353	0.61139	0.00125979	0.313108	-0.783051
iYPR195C-1	iYPR195C-1		-0.00313858	0.450294	-0.347975		0.493769	0.407027		0.12776	0.118835	0.0107161	0.233314	0.0555236	0.0509696	0.0848846	0.204994	0.0573772	0.0482571	0.133552
iYDL079C	iYDL079C		-0.00379236	0.0909046	0.222714		-0.124053	0.0157394		-0.173574	-0.137168	0.00142381	0.000488991	0.0399329	0.108138	-0.0354623	-0.0299491	0.00423444	-0.367178	-0.185448
iYHR196W	iYHR196W		-0.00605478	-0.207907	-0.415139		-0.025411	-0.191541		0.116726	-0.0622377	-0.728135	0.258029	-0.124611	-0.211878	-0.265678	0.241314	0.0438659	-0.0147229	0.208856
iYLR095C	iYLR095C		-0.00651345	-0.54459	-0.211162		0.17062	-0.125683		-0.102073	0.208469	-0.24654	-0.359504	-0.0125532	0.0384415	0.851721	0.0448117	0.00835221	-0.411002	0.183505
iYDR005C	iYDR005C		-0.00662644	0.177665	0.405477		-0.429149	-0.19367		-0.352333	-0.0461418	-0.0800293	-0.297953	0.255279	0.11628	0.0822108	-0.459907	-0.183846	-0.0742497	-0.323899
iYNL097C	iYNL097C		-0.0069135	0.0410225	0.913172		0.820318	0.54952		0.376506	0.460344	0.035932	0.0934264	0.593485	-0.982247	0.258085	0.305854	0.01419	-0.171199	0.312894
iYIL083C	iYIL083C		-0.00774597	0.155082	-0.61974		-0.390307	-0.216149		-0.205211	-0.34274	0.153454	-0.0512204	-0.159223	-0.163673	-0.390086	0.104686	0.0565444	0.153436	-0.326805
iYBR203W	iYBR203W		-0.00955188	0.469031	-0.042579		0.21132	0.463484		-0.21412	-0.112056	0.894714	0.116035	-0.296588	-0.251628	0.280707	-0.602828	-0.438676	1.27988	-0.012478
iYKL058W	iYKL058W		-0.00963835	-1.34442	-0.263517		-0.315632	-0.26885		-0.427894	-0.211868	-0.270276	-0.192788	-0.206366	0.107329	0.19744	0.60458	-0.0128359	0.192002	0.0271936
iYMR122C-1	iYMR122C-1		-0.00964824	0.113718	-0.576307		0.0738174	0.277019		-0.113838	-0.289735	0.277498	-0.0657408	0.208245	-0.350465	0.185452	0.219689	0.0205513	0.310109	-0.0223858
iYILCdelta5-0	iYILCdelta5-0		-0.00978408	0.803918	0.298273		0.145255	0.117223		0.0337948	-0.0111108	-0.120949	0.193793	0.0485077	0.690054	0.322853	-0.315548	0.266474	-0.338631	-0.332006
iYEL048C	iYEL048C		-0.00981043	0.697742	-1.59012		0.329604	0.714939		-0.125819	0.00199445	0.52551	0.0108009	-0.00127677	-0.0425709	-0.537474	-0.0961134	0.112743	-0.00807492	0.33792
iYKL071W	iYKL071W		-0.00996054	0.612345	0.170302		-0.088583	0.00147063		0.0409697	-0.269457	0.14815	-0.0021965	-0.125755	-0.244027	-0.118536	-0.486725	-0.196518	0.15893	-0.0500868
iYMR187C	iYMR187C		-0.0101184	0.465746	0.247582		0.22589	0.188375		-0.116411	-0.0100784	0.291875	0.384357	-0.602106	0.586122	-0.0819384	-0.0733322	-0.464315	0.369695	-0.0815512
iYOR094W	iYOR094W		-0.0105324	0.441845	-0.672733		-0.194151	-0.548989		0.222323	-0.0819029	-0.185453	0.0836549	-0.0840784	-1.85235	0.214241	-0.364823	-0.721611	0.117315	0.0268091
iYGL223C	iYGL223C		-0.0110487	0.451692	-1.45292		-0.580386	-0.589336		-0.267817	-0.233959	-0.457916	-0.0589297	-0.472155	-0.110679	-0.0710125	-0.228667	0.0955679	0.00971049	-0.0452256
iYBR058C	iYBR058C		-0.0121887	0.603081	0.323313		0.237584	0.491872		-0.0804992	-0.143289	0.128047	0.316312	0.211571	0.0432212	0.094046	-0.10647	-0.389843	0.464011	-0.000208528
iYHR122W	iYHR122W		-0.0123426	-3.12929			0.0266926	-0.0154252		0.215144	-0.146993	-0.0032458	-0.445157	0.258612	-0.485301	-0.0208886	-0.330243	0.138435	-0.00621821	0.119392
iYER050C	iYER050C		-0.0124989	0.147869	-0.0405718		-0.697576	-0.63001		-0.310247	-0.06758	-0.552146	-0.164957	-0.0315194	-0.529104	0.00224453	-0.509041	-0.0522563	-0.0235069	-0.145372
iYKL059C	iYKL059C		-0.0127688	0.616601	-0.646681		-0.023479	0.0201925		-0.290185	-0.026056	-0.00163712	-0.180033	-0.00692995	0.505322	0.833827	-0.282002	0.138017	1.04508	-0.16162
iYCR093W	iYCR093W		-0.0133191	0.81837	-0.77409		-0.523761	-0.204815		-0.126849	-0.415122	-0.222574	-0.0946641	0.000627724	0.17003	-0.0888567	-1.11776	-0.184272	0.00629055	-0.17851
iYDR089W	iYDR089W		-0.0140987	-1.19077	0.636854		-0.250121	-0.365771		-0.00661868	-0.024733	-0.350769	-0.244144	0.0807998	-0.173894	-0.150302	-0.334045	-0.871928	-0.387332	-0.0342285
iYDR308C	iYDR308C		-0.0143561	1.21389	-0.536614		0.262194	0.15469		0.119635	0.01728	-0.263199	0.309076	0.0548267	0.00118209	0.238171	-0.0182461	0.0523899	0.0847603	-0.000457609
iYFR032C	iYFR032C		-0.0146636	0.588068	-0.356657		0.743717	0.808683		0.205325	0.300638	-0.0797544	-0.0024222	0.252848	0.328506	-0.266594	0.00317505	0.34029	-0.201242	0.621425
iSNR64	iSNR64		-0.0149613	0.810999	-1.18682		1.10046	0.736543		0.691849	0.0210343	-0.00541244	-0.00137406	0.611218	-0.853039	0.302184	0.834539	-0.102565	-0.0025319	0.615393
iYBL091C	iYBL091C		-0.0160876	-1.20956	0.159864		-0.171142	-0.123637		-0.1113	-0.122825	-0.133237	0.010165	-0.0968041	0.151341	-0.01122	-0.239403	-0.00565582	-0.162327	-0.160093
iYOR382W	iYOR382W		-0.0161873	0.473709	0.359253		-0.179688	-0.256867		-0.0425528	-0.0438176	-0.293687	-0.142235	-0.133642	0.0906096	-0.186673	-0.0975451	0.0122549	-0.32001	-0.0296968
iYNL011C	iYNL011C		-0.0163075	-0.85027	0.513793		-0.422952	-0.458006		-0.151576	-0.0919173	-0.0188168	-0.174088	0.165897	-0.575007	-0.0674646	-0.14807	-0.798319	0.00538906	-0.434685
iYER077C	iYER077C		-0.0166565	-0.140581	-1.42298		-0.0240404	0.135139		-0.0475396	-0.163847	0.561369	0.00629458	0.2969	-0.952275	-0.763383	0.720396	-0.436371	0.381506	-0.320732
iYKR025W	iYKR025W		-0.017059	-1.007	0.267444		-0.0961629	0.337061		-0.290285	-0.643673	-0.0922529	0.260877	-0.00116213	0.549082	-0.378162	0.850699	-0.121934	-0.0289333	0.00768995
iYHR041C	iYHR041C		-0.0173863	-1.77312	-0.406564		-0.162887	-0.206842		-0.174903	-0.201956	-0.204864	-0.227603	0.0456721	0.322714	-0.104225	0.778443	-0.0392904	-0.1412	-0.199572
iYGR158C	iYGR158C		-0.0188316	-1.00591	-0.944017		0.2913	0.232011		0.13655	0.000661612	-0.311778	-0.312348	0.0397322	0.887266	-0.0700856	-0.06706	0.255671	-0.347664	0.305601
iYNL002C	iYNL002C		-0.0190989	0.0442256	-2.82867		-0.0765786	0.188223		-0.440604	-0.176708	0.148446	0.340848	-0.278476	0.413049	0.139545	0.272262	0.174711	-0.0563155	-0.205783
iYHR115C	iYHR115C		-0.0194656				-0.735643	-0.519943		-0.461485	-0.363281	-0.33295	-0.185419	-0.0111262	-0.334127	-0.621926	0.848667	0.0628617	-0.419187	-0.266651
iYGR169C	iYGR169C		-0.019932	-0.106369	-0.432002		0.289989	0.268105		-0.067012	-0.0620827	-0.362186	-0.011371	0.32602	0.262313	0.805255	0.271189	0.094482	-0.0939314	0.156112
iYER057C	iYER057C		-0.0202913	0.526906	0.449226		-0.0872077	0.211643		-0.104007	-0.461428	0.00236811	-0.00738587	0.0323692	-0.0260683	-0.175556	-0.0348506	-0.263528	-0.0973203	0.153314
iYDL038C	iYDL038C		-0.020726	0.826718	-0.0907865		-0.192845	0.177542		-0.113949	-0.429158	-0.0517329	-0.020015	0.00366958	-0.721516	-0.460845	-0.0214437	0.220196	-0.476583	0.374395
iYAR018C	iYAR018C		-0.0208058		-0.458007		-0.170269	-0.229072		0.0358608	-0.0764971	-0.0388435	0.231124	3.73653e-05	-0.390239	0.0899252	-0.222933	0.430067	1.72358	-0.504607
iYBR003W	iYBR003W		-0.0211213	-1.21357	-0.108859		-0.633823	-0.0618644		-0.622669	-0.119288	-0.19893	0.172781	-0.289514	0.314397	0.27469	-1.59105	0.0534429	0.338532	-0.0533424
iYMR293C	iYMR293C		-0.0215188	1.12767	0.147399		-0.0227366	0.0205251		-0.0309945	-0.177796	-0.214214	0.229956	-0.189845	0.207991	-0.448839	0.282768	0.00555233	-0.748452	-0.0103367
iYDL156W	iYDL156W		-0.0216539	-0.675944	-0.715224		-1.47198	-0.672731		-1.10854	-0.726981	-0.321237	0.0170612	-0.723587	-0.131461	-0.454752	-0.47272	-0.150007	-0.0204119	-0.0828114
iYGR053C	iYGR053C		-0.0217477	0.0432141	-2.2477		0.426042	0.546027		0.0647157	-0.00079985	0.0707516	0.28562	-0.0281033	0.0340964	0.205568	-0.454883	-0.0290765	0.126073	0.307307
iYPL169C	iYPL169C		-0.0219104	1.09506	-0.719617		-0.661396	-0.409139		-0.369866	-0.243582	-0.125612	-0.0399903	-0.305475	0.219287	-0.462246	-0.35823	0.206119	-0.0711394	-0.371642
iYOR151C	iYOR151C		-0.0221445	0.850759	-0.133965		0.845728	1.00742		0.18564	0.0187851	0.425312	0.629269	0.0676874	0.21716	0.211122	-0.209256	-0.0719288	0.453043	0.202118
iYML120C	iYML120C		-0.0244639	-0.879054	-0.646555		0.183446	-0.0481237		-0.37258	0.92415	0.0163925	0.0684662	-0.0176027	0.490161	0.352877	-0.136475	0.00969129	0.373817	-0.421064
iYLR403W	iYLR403W		-0.0245071	0.481077	-0.655799		0.133745	0.275073		-0.103097	-0.192952	-0.383164	0.0547468	0.067227	-0.125318	0.449562	-0.004154	0.307116	-0.114954	0.45687
iYPL058C-1	iYPL058C-1		-0.0246703	-0.0924949	-0.028174		-0.146488	-0.106703		-0.0312267	0.0164443	-0.312811	-0.0293877	0.0210643	-0.0109917	-0.643644	0.0796644	0.0293494	-0.254235	-0.00170489
iYMR303C	iYMR303C		-0.0248591	-1.71901	-0.133754		0.166244	0.278442		-0.202027	-0.140959	0.242214	-0.309382	0.0698745	1.24898	-0.0951624	0.634969	0.0182643	-0.00652823	-0.231612
iYDR143C	iYDR143C		-0.0262309	0.480445	-0.0165943		0.135942	0.283087		-0.123142	-0.084814	-0.470326	-0.0727945	0.0043928	-0.286584	0.131278	-0.00212182	-0.00435708	0.591476	0.775048
iYGR122W	iYGR122W		-0.0262531	0.0658675	-0.822022		0.20405	0.0346515		-0.0170284	0.243627	0.305987	-0.0517469	-0.291057	0.0107417	0.0541107	-0.262774	-0.0654708	0.360821	-0.0685555
iYBR165W	iYBR165W		-0.0265342	-1.57438	0.306181		0.0535179	-0.550653		-0.0811903	0.287545	-0.58479	0.0159762	-0.0932312	-0.784612	0.449739	1.01067	-0.951953	-0.566828	0.0904837
iYGR052W	iYGR052W		-0.0266289	-0.0974108	-1.59157		0.683058	0.403659		0.00470546	-0.00475324	0.383146	-0.0468769	0.131028	0.31708	0.369289	1.76028	0.0459587	0.30102	-0.128149
iYDR135C	iYDR135C		-0.0266503	-0.583191	-0.213064		0.527384	0.0714813		0.29192	0.380519	-0.0251889	0.0184499	0.353509	-0.186112	-0.0919329	0.693774	-0.787687	0.0484296	-0.180434
iYDL176W	iYDL176W		-0.027018	0.53878	-0.225809		-0.0659896	0.0231232		-0.0149008	-0.161802	0.143121	-0.443523	-0.0561799	-0.410731	0.109011	-0.649562	0.00209443	-0.0885871	0.296723
iYNL230C	iYNL230C		-0.0274425	0.759906	-0.748138		-0.154385	-0.188184		-0.0271334	-0.066654	0.224622	-0.239554	-0.122499	-0.363496	-0.116025	-0.281299	0.0612175	0.270811	-0.171663
iYML006C	iYML006C		-0.0280503	0.320054	0.863922		0.454732	0.191766		0.172121	0.0042914	-0.030353	-0.32631	0.355638	-0.0203675	0.370676	0.810956	-0.0209005	0.378282	0.0958955
iYIL113W	iYIL113W		-0.0281812	-1.09081	-1.57473		-0.667096	-0.450491		-0.458159	-0.183994	-0.404819	-0.246682	-0.0190605	-0.0868771	0.0927514	-0.282903	0.0714384	0.1979	-0.152279
iYEL073C-1	iYEL073C-1		-0.0282422	0.0226642	0.742808		-0.515509	-0.359805		-0.243505	-0.300881	0.0400029	-0.1038	-0.0498918	-1.00143	0.544309	-0.898696	-0.231147	0.181939	-0.150474
iYPR076W	iYPR076W		-0.0294204	-0.231705	0.134281		-0.273136	-0.229686		-0.157307	-0.409275	-0.298216	0.141936	-0.0633003	0.0202087	-0.0447536	0.532719	-0.108582	-0.687454	-0.225371
iYER138W-A	iYER138W-A		-0.03017	0.0271024	0.0471166		0.33049	0.271331		0.0757184	-0.153172	0.146536	-0.256762	0.269066	0.319444	0.0265135	0.639066	-0.403424	0.560118	-0.00649288
iYDR341C	iYDR341C		-0.0303194	-1.3276	-1.01156		-0.13994	-0.485021		0.124927	0.00848574	-0.085013	-0.283313	-0.113389	-0.45588	0.0349358	-0.10662	-0.356464	0.181922	-0.188606
iYKR011C	iYKR011C		-0.0310004	0.220632	-1.05352		0.472871	0.304743		0.153977	-0.0440376	0.288801	0.00844702	0.195402	0.322258	0.0322967	0.821407	-0.076714	0.240412	-0.259531
iYNL226W	iYNL226W		-0.0317985	1.08666	-0.0156773		-0.339809	0.0979674		-0.291253	-0.0878132	0.0477295	-0.0365844	-0.0432256	0.111037	-0.347891	-0.997352	0.0190204	0.18642	-0.0276049
iYBL102W	iYBL102W		-0.032026	1.69788	-0.479569		0.415077	0.523917		0.00471912	0.173804	0.828584	0.0590545	0.218246	-0.319593	-0.145658	0.03082	0.00156174	0.0964292	-0.280875
iYKL018W	iYKL018W		-0.0321116	-0.0734372	0.4393		0.306056	-0.156733		0.31082	0.814475	-0.804897	0.467705	-0.242888	0.255845	-0.6932	-0.532743	-0.174858	0.0745849	0.122616
iYGR196C	iYGR196C		-0.0334211	0.33205	0.432099		-0.953788	-0.77731		-0.65314	-0.224615	-0.305954	-0.703283	-0.397887	0.505852	-0.259744	-0.075554	0.118304	-0.594161	-0.196981
iYGR149W	iYGR149W		-0.0335126	0.464135	-1.51455		0.213612	0.204156		0.0156053	-0.221991	-0.106114	0.145167	-0.313097	0.0168436	-0.114176	0.267025	-0.233908	0.0728907	0.388514
iYOL114C	iYOL114C		-0.0343201	-0.500568	0.732943		-0.0219346	-0.0865293		-0.0223724	0.33789	-0.0266391	0.0707089	-0.155952	-0.194189	-0.537353	-0.369125	0.0110769	0.125663	-0.0857868
iYOR361C	iYOR361C		-0.0343477	1.08556	-0.296103		0.0954741	0.238253		0.00510675	0.076675	-0.0197706	0.189212	-0.0359548	-0.694746	-0.309033	-0.411302	0.167984	0.098851	0.291904
iYER106W	iYER106W		-0.0359317	0.277458	-1.50908		0.141181	0.0522322		-0.16476	-0.0730671	-0.194704	-0.00182924	-0.224276	0.661352	0.204738	0.643659	0.269738	-0.0493311	0.0300904
iYGL108C	iYGL108C		-0.0378707	1.82311	0.907871		-0.411878	-0.239408		-0.0807603	-0.275745	-0.234597	-0.204217	-0.0466737	0.187849	-0.939936	0.0447165	-0.105349	-0.245165	-0.103183
iYIR032C	iYIR032C		-0.0387707	0.384082	0.0157097		0.0531684	-0.320986		0.43102	-0.0213476	-0.17055	-0.181411	0.18163	-1.28705	-0.137951	-0.103311	-0.299009	-0.685118	0.0562078
iYKL214C	iYKL214C		-0.038875	-0.354305	-0.584441		-0.173057	-0.0908681		-0.150599	-0.148893	0.405727	0.00370513	-0.0769896	-0.35831	-0.149354	0.00285486	-0.108076	-0.00443858	-0.403385
iYBR237W	iYBR237W		-0.0393084	0.360218	0.211502		0.32786	0.265858		0.156017	-0.0402005	-0.205429	0.0599509	0.0349586	-0.125581	-0.000275494	0.0916305	-4.54168e-05	0.198333	0.348846
iYDR274C	iYDR274C		-0.0405248	-2.49299	0.188069		-0.282995	-0.094935		-0.277598	-0.0065895	0.000235573	-0.264431	-0.00722204	0.282152	-0.501328	-0.117354	-0.267505	-0.139248	-0.117443
iYDR540C	iYDR540C		-0.0412346	-0.304102	-1.27522		-0.333441	-0.153149		-0.290742	-0.138458	0.00315288	0.179534	-0.196104	0.0226746	0.019868	-0.483438	-0.203371	-0.396903	-0.292639
iYKL107W	iYKL107W		-0.0414809	0.755839	-0.482298		-0.489052	-0.427366		-0.176082	0.201609	-0.0669683	-0.265386	-0.114214	-0.174422	-0.351763	-1.08025	-0.00480167	-0.26505	-0.273869
iYBR178W	iYBR178W		-0.0418789	0.268516	-0.720203		0.613569	-0.176886		0.234654	1.28929	-0.447426	0.240569	-0.0491534	-0.260725	-0.0702293	0.0555018	-0.270079	0.0661701	-0.00922892
iYOL153C-1	iYOL153C-1		-0.0422618	-0.0527755	0.252613		-0.131971	-0.315911		-0.00044882	0.35927	-0.223241	-0.119628	0.0485926	-0.782645	0.0380767	-0.584499	0.0334728	0.178169	-0.0440682
iYDR263C	iYDR263C		-0.0422828	-0.312876	-0.491602		-0.0158431	-0.216466		-0.0735628	-0.104384	-0.100545	-0.0017621	-0.111254	-0.0408432	0.433942	0.422811	0.19587	0.452954	-0.24877
iYDL108W	iYDL108W		-0.0426776	1.0082	-1.61145		0.0209945	0.272879		-0.0833356	-0.123893	-0.237409	-0.0214985	-0.00612264	-0.239717	-0.488481	-0.0295073	0.0918345	0.135165	0.510479
iCEN12	iCEN12		-0.0430836	-1.87211	0.908328		0.78083	0.271702		0.5425	0.322883	-0.112544	-0.134082	-0.0164976	0.0481421	0.37499	-0.196072	0.265782	0.0139986	0.380737
iYAL037W	iYAL037W		-0.0432015	-0.00323401	-1.10146		0.407025	-0.192732		0.292685	0.560394	-0.351454	-0.084447	0.0092765	-0.594246	0.0812959	0.678105	1.03354	1.16517	0.0470185
iYHR084W	iYHR084W		-0.0461154				-0.0912224	0.0687916		-0.194001	-0.27984	0.449688	0.04483	-0.247848	-0.518564	0.359575	-0.237954	0.401451	0.0727077	-0.125649
iYOR284W	iYOR284W		-0.0463188	-1.43409	-0.804013		-0.367359	0.18752		-0.173711	-0.127088	0.33071	-0.384702	0.0240141	0.385504	-1.17537	-0.962503	0.286765	0.116053	-0.0658597
iYDR422C	iYDR422C		-0.0468723	1.22305	-0.163963		0.475208	0.237065		0.203911	-0.0750069	-0.543887	0.445054	0.435145	-0.271222	-0.0698212	1.68676	0.000150754	0.349424	0.02055
iYDR138W	iYDR138W		-0.0469176	-1.3013	-0.707802		0.500308	0.508658		0.398682	-0.0208958	0.0394409	0.0377415	0.408819	0.2286	-0.090153	-0.247716	0.453804	0.476548	-0.0129893
iYDR493W	iYDR493W		-0.0470429	-0.0264276	-1.33933		-0.0939383	0.111398		-0.00911561	-0.118556	0.0229815	-0.00178699	0.23909	-0.597109	-0.460768	-0.141053	-0.0224257	-0.280539	-0.00176054
iYNL299W	iYNL299W		-0.0473271	-1.90824	-0.990335		0.296193	0.188215		0.0466288	-0.0302686	0.141459	-0.141317	0.257734	0.188967	0.3055	0.605275	0.383756	1.49338	-0.238918
iYHR112C	iYHR112C		-0.0477376				-0.316332	-0.336328		-0.117137	-0.0556125	-0.130954	-0.0055389	0.0194918	-0.00619677	-0.0480236	-0.255867	-0.230046	0.233418	-0.446918
iYGL034C-0	iYGL034C-0		-0.0478393	-2.14168	-0.937683		-0.605875	-0.395027		-0.349208	-0.354159	-0.326069	-0.0144866	-0.0660705	-0.366845	-0.453381	0.341155	-0.218434	0.030509	-0.15594
iYBR070C	iYBR070C		-0.0481034	-0.610927	-1.88546		0.945326	0.206954		0.316397	1.17448	-0.202875	-0.153773	0.20443	0.0673861	0.413257	0.192181	0.16729	0.25734	0.206922
iYPL067C	iYPL067C		-0.0481941	-0.123415	-0.890029		-0.309062	-0.538049		-0.124322	-0.0746598	-0.529133	-0.326811	0.0964191	0.177888	0.268715	0.345742	-0.158669	-0.09277	-0.257607
iYKL042W	iYKL042W		-0.0504259	1.06225	-1.07389		-0.00592368	-0.0201865		-0.116051	0.0533049	0.170851	0.0987992	-0.204503	0.0714428	0.130235	-0.321548	0.0588038	0.334934	-0.245926
iYMR014W	iYMR014W		-0.0507382	0.315237	-0.30544		0.532979	-0.0400546		0.312332	0.364208	-0.0020105	-0.05625	-0.184082	-0.447996	0.721858	-0.0881057	0.298586	-0.0258541	0.12911
iYLR059C	iYLR059C		-0.0509458	1.43971	0.699032		-0.104315	0.0474242		-0.176986	-0.163273	0.106546	0.0850954	0.0779337	-0.105891	-0.086617	0.182723	0.0334199	-0.700862	-0.257631
iYBR286W	iYBR286W		-0.0515202	-0.10291	-0.815964		-0.369465	-0.335637		-0.0956352	-0.000104267	0.0517569	-0.268671	-0.0370548	-0.999676	-0.339002	-0.35272	0.120404	0.808062	-0.0590023
iYFL068W	iYFL068W		-0.051727	-0.193977	-0.0377266		-0.19526	-0.1736		-0.0210803	-0.273404	-0.245532	-0.218773	0.00378844	0.221874	-0.441897	0.350129	0.0432333	-0.541208	-0.0655463
[truncated: 2,410 more rows]
